# Supplementary material for: De Novo Assembly and Characterization of the Transcriptome of Seagrass Zostera marina Using Illumina Paired-End Sequencing
Source: PLoS One. 2014 Nov 25;9(11):e112245. doi: 10.1371/journal.pone.0112245 (PMC4244107; doi:10.1371/journal.pone.0112245)
Supplement: Table S1 — Distribution of Z. marina among KEGG pathways. (XLS) [file pone.0112245.s001.xls]

## Sheet: Sheet1
PathWay	Pathway_definition	number_of_unigenes	seqs_kos_list/Gene ID
ko02010	ABC transporters	29	comp110424_c0,comp87127_c0,comp7173_c0,comp38_c0,comp11590_c2,comp17897_c2,comp7775_c0,comp10297_c2,comp17431_c2,comp816_c0,comp17623_c0,comp15897_c0,comp442_c0,comp11895_c0,comp8775_c0,comp10508_c1,comp17431_c0,comp717_c0,comp10508_c0,comp8775_c1,comp17897_c1,comp17623_c4,comp11590_c0,comp17897_c3,comp88757_c0,comp10297_c1,comp15442_c0,comp11590_c1,comp10297_c0
ko04520	Adherens junction	14	comp1679_c0,comp12868_c0,comp17733_c0,comp18163_c0,comp14237_c1,comp16478_c0,comp15998_c0,comp14024_c0,comp13419_c0,comp7868_c0,comp13420_c0,comp14237_c0,comp9809_c0,comp17107_c0
ko04920	Adipocytokine signaling pathway	13	comp5901_c0,comp17304_c0,comp5378_c0,comp15455_c0,comp11652_c0,comp9668_c0,comp11304_c0,comp522_c0,comp14027_c0,comp7936_c0,comp13731_c1,comp13731_c0,comp10637_c0
ko00250	Alanine, aspartate and glutamate metabolism	37	comp12458_c0,comp5673_c0,comp10739_c0,comp13948_c0,comp14274_c0,comp17957_c0,comp12390_c0,comp17557_c0,comp16309_c0,comp7816_c0,comp17592_c0,comp13787_c0,comp9325_c0,comp6609_c0,comp17613_c0,comp15606_c0,comp14871_c0,comp16309_c1,comp13842_c0,comp4797_c0,comp13278_c0,comp17487_c0,comp6799_c0,comp15082_c0,comp59333_c0,comp12472_c0,comp27285_c0,comp8772_c1,comp16701_c0,comp16433_c1,comp8229_c0,comp…
ko04960	Aldosterone-regulated sodium reabsorption	4	comp18163_c0,comp13420_c0,comp16478_c0,comp15998_c0
ko00592	alpha-Linolenic acid metabolism	26	comp14855_c0,comp15395_c0,comp8176_c0,comp17629_c0,comp5213_c0,comp14373_c0,comp18373_c0,comp17176_c0,comp8413_c0,comp8166_c0,comp19309_c0,comp10722_c0,comp181583_c0,comp11114_c0,comp16186_c0,comp94082_c0,comp17250_c0,comp8356_c0,comp9344_c0,comp16639_c0,comp5403_c0,comp65635_c0,comp111068_c0,comp11298_c0,comp82882_c0,comp14001_c0
ko00520	Amino sugar and nucleotide sugar metabolism	100	comp12874_c1,comp11381_c0,comp5673_c0,comp12029_c1,comp12874_c0,comp98120_c0,comp8506_c0,comp11012_c0,comp203202_c0,comp144309_c0,comp14093_c0,comp11384_c0,comp2442_c0,comp18198_c0,comp5293_c0,comp16522_c1,comp4824_c0,comp11972_c0,comp14055_c0,comp13850_c0,comp5038_c0,comp14356_c0,comp15229_c0,comp13276_c0,comp115332_c0,comp9394_c0,comp16522_c0,comp9893_c0,comp8390_c0,comp14509_c0,comp17130_c0,co…
ko00970	Aminoacyl-tRNA biosynthesis	39	comp11710_c0,comp11228_c0,comp13291_c0,comp13189_c1,comp14049_c0,comp12927_c0,comp22040_c0,comp10954_c0,comp13428_c0,comp15990_c1,comp8003_c0,comp16786_c0,comp17875_c1,comp16497_c0,comp11325_c0,comp5434_c0,comp14243_c0,comp14872_c0,comp10848_c0,comp13157_c0,comp17281_c0,comp14007_c0,comp10634_c0,comp16924_c0,comp15768_c0,comp9831_c0,comp17617_c0,comp13976_c0,comp15970_c0,comp14887_c0,comp15127_c0…
ko00627	Aminobenzoate degradation	8	comp124062_c0,comp121670_c0,comp5708_c0,comp178152_c0,comp8072_c1,comp504_c1,comp504_c0,comp3022_c0
ko04612	Antigen processing and presentation	25	comp17325_c0,comp18553_c0,comp5071_c0,comp14674_c0,comp15803_c0,comp11834_c0,comp5286_c0,comp3070_c1,comp3070_c0,comp7957_c2,comp7957_c3,comp15880_c0,comp12311_c0,comp6935_c0,comp11358_c0,comp6935_c1,comp9143_c0,comp5257_c0,comp7957_c1,comp86514_c0,comp10776_c0,comp17366_c0,comp11220_c0,comp5071_c1,comp147866_c0
ko04210	Apoptosis	7	comp163320_c0,comp145440_c0,comp465_c1,comp166633_c0,comp12544_c0,comp16577_c0,comp306_c1
ko00590	Arachidonic acid metabolism	14	comp7961_c0,comp8077_c0,comp17629_c0,comp5394_c0,comp14373_c0,comp15335_c0,comp7238_c0,comp9113_c1,comp9113_c0,comp5112_c0,comp14682_c0,comp8196_c0,comp15106_c0,comp10157_c0
ko00330	Arginine and proline metabolism	46	comp17452_c0,comp15635_c0,comp10814_c0,comp17634_c0,comp12493_c0,comp8631_c0,comp5290_c0,comp9180_c0,comp7942_c1,comp17957_c0,comp12390_c0,comp18758_c0,comp16994_c0,comp7816_c0,comp18746_c0,comp150918_c0,comp57315_c0,comp17592_c0,comp16003_c0,comp4948_c0,comp9203_c0,comp17613_c0,comp7784_c0,comp15368_c0,comp8191_c0,comp206445_c0,comp13278_c0,comp83664_c0,comp8163_c0,comp8631_c1,comp15082_c0,comp1…
ko00053	Ascorbate and aldarate metabolism	22	comp8191_c0,comp18009_c0,comp5290_c0,comp11581_c1,comp10856_c0,comp12668_c0,comp5533_c0,comp5117_c0,comp13633_c0,comp11343_c0,comp18198_c0,comp14647_c0,comp4726_c0,comp13858_c0,comp5148_c0,comp12040_c0,comp11972_c0,comp16672_c0,comp8172_c0,comp11767_c0,comp10668_c0,comp11906_c0
ko04360	Axon guidance	18	comp14579_c0,comp18406_c0,comp122875_c0,comp18163_c0,comp17497_c3,comp9444_c0,comp12135_c0,comp145440_c0,comp16758_c1,comp7868_c0,comp18037_c0,comp15998_c0,comp16478_c0,comp5343_c0,comp163320_c0,comp10882_c0,comp13420_c0,comp16577_c0
ko04662	B cell receptor signaling pathway	14	comp11159_c0,comp18163_c0,comp5343_c0,comp16478_c0,comp15998_c0,comp17497_c3,comp9444_c0,comp12662_c0,comp145440_c0,comp163320_c0,comp16758_c1,comp7868_c0,comp13420_c0,comp16577_c0
ko03070	Bacterial secretion system	13	comp6748_c0,comp14150_c1,comp18126_c0,comp13402_c0,comp5992_c0,comp19656_c0,comp17112_c0,comp12593_c0,comp8295_c0,comp17271_c0,comp11128_c0,comp5992_c1,comp12759_c0
ko03022	Basal transcription factors	26	comp15779_c0,comp12651_c0,comp15153_c0,comp14814_c0,comp49481_c0,comp16291_c1,comp7834_c0,comp9717_c0,comp7353_c0,comp13534_c0,comp9231_c0,comp13382_c0,comp394_c0,comp15133_c0,comp14157_c0,comp16437_c0,comp5786_c0,comp13492_c0,comp17163_c0,comp4966_c0,comp16987_c0,comp16222_c0,comp15901_c0,comp12541_c0,comp4370_c0,comp17770_c0
ko03410	Base excision repair	27	comp144821_c0,comp12386_c1,comp413_c1,comp8691_c1,comp77069_c0,comp123909_c0,comp114675_c0,comp65503_c0,comp16602_c0,comp125047_c0,comp10181_c0,comp413_c0,comp76226_c0,comp144258_c0,comp10093_c0,comp16635_c0,comp3672_c0,comp16436_c0,comp3577_c0,comp9123_c0,comp10246_c0,comp51875_c0,comp16095_c0,comp1701_c0,comp183622_c0,comp14028_c0,comp16074_c0
ko00362	Benzoate degradation	4	comp13665_c1,comp8166_c0,comp15395_c0,comp12279_c0
ko00410	beta-Alanine metabolism	17	comp12599_c0,comp4679_c0,comp8191_c0,comp14871_c0,comp15826_c0,comp5290_c0,comp9180_c0,comp83664_c0,comp10801_c0,comp14753_c0,comp5158_c0,comp5533_c0,comp6529_c0,comp57315_c0,comp17745_c4,comp12599_c1,comp16732_c0
ko00965	Betalain biosynthesis	1	comp13315_c0
ko04976	Bile secretion	29	comp110424_c0,comp87127_c0,comp7173_c0,comp38_c0,comp11590_c2,comp17897_c2,comp7775_c0,comp10297_c2,comp17431_c2,comp816_c0,comp17623_c0,comp442_c0,comp11895_c0,comp8775_c0,comp17431_c0,comp10508_c1,comp717_c0,comp10508_c0,comp8775_c1,comp17897_c1,comp17623_c4,comp11590_c0,comp17897_c3,comp88757_c0,comp18631_c0,comp10297_c1,comp15442_c0,comp11590_c1,comp10297_c0
ko01051	Biosynthesis of ansamycins	1	comp18038_c0
ko01040	Biosynthesis of unsaturated fatty acids	27	comp12364_c0,comp44110_c0,comp15395_c0,comp28518_c0,comp8413_c0,comp14217_c0,comp8479_c1,comp8166_c0,comp19309_c0,comp12750_c1,comp13774_c0,comp181583_c0,comp11114_c0,comp8101_c0,comp11250_c0,comp15734_c0,comp13720_c1,comp5745_c0,comp111068_c0,comp11298_c0,comp82882_c0,comp8440_c0,comp13720_c0,comp15111_c0,comp4822_c0,comp8479_c0,comp7874_c0
ko00780	Biotin metabolism	10	comp76144_c0,comp44110_c0,comp14883_c0,comp41081_c0,comp14883_c1,comp8903_c0,comp12856_c0,comp13944_c0,comp11250_c0,comp13996_c0
ko00363	Bisphenol degradation	7	comp124062_c0,comp121670_c0,comp178152_c0,comp8072_c1,comp504_c1,comp504_c0,comp3022_c0
ko00905	Brassinosteroid biosynthesis	3	comp148_c0,comp14012_c0,comp11395_c0
ko00650	Butanoate metabolism	11	comp18388_c0,comp16701_c0,comp13665_c1,comp12854_c0,comp16539_c0,comp12279_c0,comp14184_c0,comp14871_c0,comp5387_c0,comp13144_c0,comp13613_c0
ko00524	Butirosin and neomycin biosynthesis	3	comp8087_c0,comp10465_c0,comp9394_c0
ko00660	C5-Branched dibasic acid metabolism	3	comp16960_c0,comp18388_c0,comp13144_c0
ko00232	Caffeine metabolism	3	comp11630_c0,comp17572_c0,comp133506_c0
ko04020	Calcium signaling pathway	33	comp5273_c1,comp16110_c0,comp12689_c0,comp33980_c0,comp18170_c0,comp13769_c0,comp8800_c0,comp11514_c0,comp8274_c1,comp15484_c0,comp13329_c0,comp6939_c0,comp5420_c0,comp10185_c0,comp8263_c0,comp8913_c0,comp11509_c0,comp5379_c0,comp13329_c1,comp8274_c0,comp5292_c0,comp11000_c0,comp145440_c0,comp8177_c0,comp10486_c1,comp14301_c0,comp5153_c0,comp10486_c0,comp163320_c0,comp8084_c0,comp77096_c0,comp165…
ko00930	Caprolactam degradation	1	comp48866_c0
ko04973	Carbohydrate digestion and absorption	3	comp8087_c0,comp10465_c0,comp9394_c0
ko00710	Carbon fixation in photosynthetic organisms	82	comp3119_c0,comp75968_c0,comp8173_c0,comp8262_c0,comp11040_c0,comp11040_c3,comp16425_c0,comp4013_c0,comp5498_c0,comp5224_c0,comp96614_c0,comp145492_c0,comp5269_c0,comp14030_c0,comp19720_c0,comp254067_c0,comp8183_c0,comp12275_c1,comp12090_c1,comp11040_c2,comp15067_c0,comp8930_c1,comp17396_c0,comp15749_c0,comp6799_c0,comp8265_c0,comp206_c0,comp8845_c1,comp16591_c0,comp8217_c1,comp8772_c1,comp1233_c…
ko00720	Carbon fixation pathways in prokaryotes	30	comp7927_c3,comp16252_c0,comp11040_c2,comp14142_c0,comp15544_c0,comp11040_c1,comp7927_c0,comp8543_c0,comp4535_c0,comp7927_c1,comp18088_c0,comp11040_c3,comp11040_c0,comp10841_c0,comp7927_c2,comp13665_c1,comp157465_c0,comp10677_c1,comp12279_c0,comp11720_c0,comp18111_c0,comp18685_c0,comp9322_c1,comp10820_c0,comp15536_c1,comp9322_c0,comp7579_c0,comp10677_c0,comp15536_c0,comp99544_c0
ko04260	Cardiac muscle contraction	13	comp18336_c0,comp13547_c0,comp18134_c0,comp5199_c0,comp8092_c0,comp5441_c0,comp103540_c0,comp155735_c0,comp18149_c0,comp8190_c0,comp718_c0,comp13013_c1,comp12405_c0
ko00906	Carotenoid biosynthesis	15	comp16828_c0,comp16403_c0,comp20936_c0,comp13601_c0,comp15050_c0,comp16568_c0,comp17407_c1,comp10784_c0,comp16896_c0,comp16264_c0,comp10864_c0,comp13115_c0,comp19369_c0,comp18439_c0,comp13748_c0
ko04110	Cell cycle	77	comp16390_c0,comp8348_c1,comp15433_c0,comp13598_c0,comp641_c0,comp11869_c0,comp17497_c3,comp12286_c3,comp6209_c0,comp15914_c0,comp12286_c0,comp5166_c0,comp14986_c1,comp18083_c0,comp16471_c0,comp68866_c0,comp455_c0,comp4262_c0,comp127516_c0,comp13639_c0,comp13631_c0,comp15779_c0,comp95641_c0,comp7941_c0,comp11175_c0,comp6152_c0,comp9444_c0,comp8219_c0,comp16758_c1,comp10730_c0,comp68_c1,comp76246_…
ko04112	Cell cycle - Caulobacter	11	comp12381_c0,comp57614_c0,comp5413_c0,comp7867_c0,comp18393_c0,comp707_c0,comp11049_c0,comp12292_c0,comp12292_c1,comp17217_c0,comp14515_c0
ko04111	Cell cycle - yeast	73	comp8348_c1,comp13598_c0,comp12567_c1,comp641_c0,comp12286_c3,comp15914_c0,comp6209_c0,comp84210_c0,comp12286_c0,comp8588_c0,comp14179_c1,comp18083_c0,comp12567_c0,comp68866_c0,comp16244_c0,comp9229_c2,comp127516_c0,comp7865_c2,comp13639_c0,comp13929_c0,comp10200_c1,comp9515_c1,comp95641_c0,comp7941_c0,comp11175_c0,comp83653_c0,comp10730_c0,comp9197_c0,comp68_c1,comp6387_c0,comp13104_c0,comp19766…
ko04062	Chemokine signaling pathway	12	comp11159_c0,comp18163_c0,comp9703_c0,comp5343_c0,comp16478_c0,comp15998_c0,comp12662_c0,comp9444_c0,comp17497_c3,comp7868_c0,comp16758_c1,comp13420_c0
ko00625	Chloroalkane and chloroalkene degradation	7	comp5533_c0,comp15979_c0,comp7845_c0,comp18075_c0,comp8191_c0,comp9859_c0,comp152399_c0
ko04725	Cholinergic synapse	7	comp12662_c0,comp11159_c0,comp18163_c0,comp13420_c0,comp16478_c0,comp15998_c0,comp9703_c0
ko04713	Circadian entrainment	15	comp5379_c0,comp10486_c0,comp8274_c1,comp8274_c0,comp18163_c0,comp5292_c0,comp9703_c0,comp16478_c0,comp15998_c0,comp11000_c0,comp18170_c0,comp8177_c0,comp13420_c0,comp10486_c1,comp77096_c0
ko04710	Circadian rhythm	12	comp5181_c0,comp18083_c0,comp12286_c2,comp12286_c1,comp11304_c0,comp14742_c0,comp8360_c0,comp12286_c3,comp7936_c0,comp13731_c1,comp12286_c0,comp13731_c0
ko04711	Circadian rhythm - fly	5	comp17497_c3,comp9444_c0,comp14742_c0,comp16758_c1,comp5343_c0
ko04712	Circadian rhythm - plant	29	comp15903_c0,comp16654_c0,comp11781_c0,comp313_c1,comp11345_c0,comp17809_c0,comp14024_c0,comp11090_c0,comp10165_c0,comp12987_c0,comp14432_c0,comp313_c0,comp17059_c0,comp16751_c0,comp1679_c0,comp15043_c0,comp12868_c0,comp10512_c0,comp14237_c1,comp17166_c0,comp16143_c0,comp18034_c0,comp8242_c0,comp16235_c0,comp15653_c0,comp17287_c0,comp14237_c0,comp9809_c0,comp17107_c0
ko00020	Citrate cycle (TCA cycle)	41	comp14648_c0,comp7927_c3,comp12854_c0,comp8129_c0,comp14184_c0,comp14142_c0,comp14506_c0,comp7927_c0,comp17595_c0,comp10899_c0,comp12275_c0,comp18088_c0,comp7927_c2,comp157465_c0,comp15958_c0,comp18329_c0,comp18685_c0,comp15536_c1,comp15536_c0,comp12229_c0,comp13613_c0,comp13704_c0,comp18010_c0,comp17456_c0,comp12275_c1,comp18175_c0,comp18426_c0,comp8265_c0,comp8328_c1,comp16591_c0,comp7927_c1,co…
ko04966	Collecting duct acid secretion	23	comp4988_c0,comp12476_c0,comp18330_c0,comp18241_c0,comp10229_c0,comp10229_c1,comp18429_c0,comp8560_c0,comp5549_c0,comp12123_c0,comp9701_c0,comp215837_c0,comp41332_c0,comp13761_c0,comp12837_c0,comp13319_c0,comp5357_c0,comp5301_c0,comp30996_c0,comp11594_c0,comp17525_c0,comp244620_c0,comp13362_c0
ko00073	Cutin, suberine and wax biosynthesis	13	comp85169_c0,comp529_c0,comp2893_c1,comp10269_c0,comp17358_c0,comp16250_c0,comp14520_c0,comp2925_c0,comp16880_c0,comp13204_c0,comp2893_c0,comp140371_c0,comp7832_c0
ko00460	Cyanoamino acid metabolism	21	comp16661_c0,comp12829_c0,comp11712_c0,comp16973_c0,comp8215_c0,comp15740_c0,comp5417_c0,comp12663_c0,comp12654_c0,comp18099_c0,comp9805_c1,comp126032_c0,comp10576_c1,comp11758_c0,comp9805_c0,comp15443_c0,comp10576_c0,comp17952_c0,comp11712_c1,comp9805_c2,comp10157_c0
ko00270	Cysteine and methionine metabolism	56	comp14123_c0,comp10413_c0,comp9818_c0,comp1644_c0,comp8897_c0,comp17538_c1,comp9180_c0,comp12390_c0,comp11758_c0,comp105322_c0,comp15993_c0,comp5627_c0,comp5347_c0,comp9909_c0,comp10105_c2,comp9456_c0,comp57315_c0,comp94254_c0,comp12354_c0,comp8384_c0,comp94657_c0,comp10541_c1,comp30882_c0,comp12863_c0,comp12019_c1,comp13629_c0,comp15937_c0,comp16327_c0,comp18045_c0,comp183259_c0,comp94570_c0,com…
ko04623	Cytosolic DNA-sensing pathway	15	comp62458_c0,comp9128_c0,comp4994_c0,comp30530_c0,comp5633_c0,comp168713_c0,comp16275_c0,comp5011_c0,comp4363_c0,comp49375_c0,comp258_c1,comp29536_c0,comp80443_c0,comp9500_c0,comp9381_c0
ko00471	D-Glutamine and D-glutamate metabolism	2	comp7816_c0,comp4493_c0
ko00904	Diterpenoid biosynthesis	6	comp89063_c0,comp11971_c0,comp9044_c0,comp11971_c1,comp12852_c0,comp3034_c0
ko03030	DNA replication	38	comp85530_c0,comp9355_c0,comp16858_c0,comp12386_c1,comp10538_c1,comp8691_c1,comp8348_c1,comp13598_c0,comp6034_c0,comp8875_c0,comp123909_c0,comp114675_c0,comp125047_c0,comp10538_c0,comp144258_c0,comp13045_c0,comp177216_c0,comp15494_c0,comp145945_c0,comp183622_c0,comp14028_c0,comp125147_c0,comp76915_c0,comp2425_c0,comp8955_c0,comp10588_c0,comp964_c0,comp234874_c0,comp65503_c0,comp16102_c0,comp23700…
ko04728	Dopaminergic synapse	56	comp9229_c0,comp18287_c0,comp17497_c3,comp12989_c0,comp7865_c1,comp18170_c0,comp12344_c2,comp12344_c0,comp77131_c0,comp14179_c1,comp8274_c1,comp5087_c1,comp5389_c0,comp5343_c0,comp17185_c0,comp6345_c0,comp16244_c0,comp8146_c0,comp88329_c0,comp9229_c2,comp96223_c0,comp622_c1,comp15214_c1,comp7865_c0,comp7865_c2,comp6345_c1,comp5379_c0,comp10200_c1,comp8274_c0,comp11740_c0,comp9229_c1,comp5292_c0,c…
ko04320	Dorso-ventral axis formation	6	comp12662_c0,comp11159_c0,comp18163_c0,comp13420_c0,comp16478_c0,comp15998_c0
ko00982	Drug metabolism - cytochrome P450	23	comp27454_c0,comp14893_c1,comp7845_c0,comp8095_c0,comp9449_c0,comp15940_c0,comp10657_c0,comp133506_c0,comp18075_c0,comp5349_c0,comp11994_c0,comp9859_c0,comp5242_c0,comp15979_c0,comp13198_c0,comp8452_c0,comp152399_c0,comp12469_c0,comp13833_c0,comp58520_c0,comp83685_c0,comp17758_c1,comp9449_c1
ko00983	Drug metabolism - other enzymes	14	comp5158_c0,comp4334_c0,comp4510_c0,comp7916_c0,comp4494_c0,comp6720_c0,comp15102_c0,comp12274_c0,comp16732_c0,comp14787_c0,comp10801_c0,comp272199_c0,comp17572_c0,comp15618_c0
ko04961	Endocrine and other factor-regulated calcium reabsorption	16	comp10924_c1,comp5436_c0,comp10924_c0,comp13857_c0,comp12978_c1,comp12978_c2,comp14385_c0,comp15012_c0,comp12978_c3,comp15802_c0,comp12978_c0,comp14928_c1,comp12978_c6,comp12978_c5,comp16254_c0,comp14655_c0
ko04144	Endocytosis	88	comp10924_c1,comp16850_c0,comp10924_c0,comp8836_c0,comp3070_c0,comp16011_c0,comp17259_c1,comp14385_c0,comp12978_c3,comp5802_c0,comp11139_c0,comp13628_c0,comp14205_c1,comp14025_c0,comp12978_c6,comp15428_c0,comp15108_c0,comp12298_c0,comp14077_c0,comp13857_c0,comp18378_c0,comp5742_c0,comp14016_c0,comp10757_c0,comp9637_c0,comp18957_c0,comp14750_c0,comp16283_c0,comp12610_c0,comp15880_c0,comp15012_c0,c…
ko04012	ErbB signaling pathway	12	comp11159_c0,comp17304_c0,comp18163_c0,comp5343_c0,comp16478_c0,comp15998_c0,comp17497_c3,comp12662_c0,comp9444_c0,comp16758_c1,comp7099_c0,comp13420_c0
ko00565	Ether lipid metabolism	24	comp14750_c1,comp17629_c0,comp15805_c0,comp12298_c0,comp16850_c0,comp15608_c0,comp14373_c0,comp14560_c0,comp5591_c0,comp14750_c0,comp14663_c1,comp16114_c0,comp8890_c0,comp13816_c0,comp12298_c2,comp12298_c1,comp5809_c0,comp16136_c0,comp14025_c0,comp6117_c0,comp103094_c0,comp98637_c0,comp17700_c2,comp8890_c1
ko03460	Fanconi anemia pathway	23	comp8955_c0,comp106440_c0,comp9355_c0,comp108305_c0,comp13935_c0,comp148458_c0,comp12784_c0,comp6034_c0,comp10588_c0,comp122259_c0,comp12871_c0,comp146177_c0,comp13593_c0,comp14269_c0,comp16281_c0,comp12764_c0,comp15494_c0,comp122068_c0,comp3048_c0,comp165600_c0,comp10414_c0,comp14358_c1,comp18624_c0
ko04975	Fat digestion and absorption	4	comp14953_c0,comp59333_c0,comp14373_c0,comp14960_c0
ko00061	Fatty acid biosynthesis	20	comp44110_c0,comp14883_c0,comp13774_c0,comp5430_c0,comp11250_c0,comp18223_c0,comp13996_c0,comp76144_c0,comp10841_c0,comp41081_c0,comp14883_c1,comp8903_c0,comp9322_c1,comp12856_c0,comp18124_c0,comp10820_c0,comp13268_c0,comp9322_c0,comp41907_c0,comp7874_c0
ko00062	Fatty acid elongation	20	comp5837_c0,comp28518_c0,comp9598_c0,comp10162_c1,comp18650_c0,comp8479_c1,comp14217_c0,comp13485_c0,comp6449_c0,comp102030_c0,comp106075_c0,comp8866_c3,comp8866_c2,comp10162_c0,comp3963_c0,comp8866_c0,comp10933_c0,comp15111_c0,comp4822_c0,comp8479_c0
ko00071	Fatty acid metabolism	28	comp7845_c0,comp8176_c0,comp15395_c0,comp5378_c0,comp8191_c0,comp11652_c0,comp522_c0,comp8413_c0,comp5290_c0,comp19309_c0,comp8166_c0,comp181583_c0,comp18075_c0,comp11114_c0,comp9859_c0,comp5533_c0,comp15979_c0,comp13665_c1,comp5403_c0,comp12279_c0,comp15455_c0,comp111068_c0,comp17745_c4,comp152399_c0,comp11298_c0,comp14027_c0,comp82882_c0,comp10637_c0
ko04664	Fc epsilon RI signaling pathway	7	comp12662_c0,comp11159_c0,comp7868_c0,comp18163_c0,comp13420_c0,comp16478_c0,comp15998_c0
ko04666	Fc gamma R-mediated phagocytosis	43	comp18406_c0,comp4300_c0,comp11159_c0,comp14750_c1,comp197449_c0,comp16850_c0,comp123044_c0,comp18163_c0,comp16239_c0,comp12662_c0,comp12135_c0,comp8898_c0,comp7099_c0,comp14385_c0,comp15998_c0,comp12298_c1,comp14205_c1,comp14025_c0,comp10882_c0,comp16254_c0,comp17700_c2,comp14579_c0,comp10523_c0,comp12298_c0,comp13857_c0,comp8898_c2,comp16989_c0,comp4578_c0,comp5591_c0,comp12699_c0,comp7868_c0,c…
ko00944	Flavone and flavonol biosynthesis	8	comp13116_c0,comp15032_c0,comp10172_c3,comp10172_c0,comp17682_c1,comp10172_c2,comp10172_c1,comp14285_c0
ko00941	Flavonoid biosynthesis	18	comp18203_c0,comp8464_c0,comp10100_c1,comp12478_c0,comp10100_c0,comp14370_c0,comp17166_c0,comp12487_c0,comp18034_c0,comp11432_c0,comp10172_c0,comp10172_c3,comp16235_c0,comp10172_c2,comp14285_c0,comp10172_c1,comp18092_c0,comp18021_c0
ko04510	Focal adhesion	23	comp11159_c0,comp11740_c0,comp18163_c0,comp16024_c0,comp12662_c0,comp17497_c3,comp9444_c0,comp12989_c0,comp15214_c0,comp7868_c0,comp16758_c1,comp15994_c0,comp12344_c2,comp5310_c0,comp12344_c0,comp8813_c1,comp16478_c0,comp15998_c0,comp5343_c0,comp6345_c0,comp15214_c1,comp13420_c0,comp6345_c1
ko00790	Folate biosynthesis	11	comp17541_c0,comp17828_c0,comp1277_c0,comp8703_c0,comp15783_c0,comp14546_c0,comp19509_c0,comp8703_c1,comp5256_c0,comp834_c0,comp12035_c0
ko00051	Fructose and mannose metabolism	46	comp14074_c0,comp18179_c0,comp15031_c2,comp12789_c0,comp14486_c0,comp5237_c0,comp98120_c0,comp5251_c0,comp8262_c0,comp15031_c0,comp16447_c0,comp5170_c0,comp14093_c0,comp9008_c0,comp8605_c0,comp5293_c0,comp9880_c0,comp180806_c0,comp8087_c0,comp206_c1,comp16781_c0,comp13850_c0,comp8183_c0,comp156464_c0,comp16221_c3,comp12789_c2,comp9983_c0,comp9394_c0,comp13003_c0,comp12789_c1,comp15646_c0,comp1713…
ko04727	GABAergic synapse	14	comp4511_c0,comp19136_c0,comp11313_c1,comp11313_c2,comp11722_c0,comp14871_c0,comp15873_c0,comp9703_c0,comp15853_c0,comp14752_c0,comp15082_c0,comp11397_c0,comp8138_c0,comp11313_c0
ko00052	Galactose metabolism	36	comp11263_c1,comp11263_c0,comp9362_c0,comp182942_c0,comp3734_c0,comp5237_c0,comp541_c0,comp177863_c0,comp17711_c1,comp8029_c0,comp6927_c0,comp8087_c0,comp13082_c0,comp16560_c0,comp177997_c0,comp16221_c3,comp9983_c0,comp115332_c0,comp9394_c0,comp13003_c0,comp1872_c0,comp541_c1,comp16181_c1,comp15646_c0,comp5305_c0,comp15306_c0,comp15015_c0,comp10253_c0,comp15524_c0,comp165675_c0,comp39495_c0,comp2…
ko04540	Gap junction	17	comp11159_c0,comp14763_c0,comp42274_c0,comp18163_c0,comp12662_c0,comp9205_c0,comp5129_c0,comp14763_c1,comp7269_c0,comp15998_c0,comp16478_c0,comp13077_c1,comp4540_c1,comp11708_c0,comp13077_c0,comp13420_c0,comp7269_c1
ko04971	Gastric acid secretion	10	comp5379_c0,comp10486_c0,comp8274_c1,comp8274_c0,comp5292_c0,comp11000_c0,comp18170_c0,comp8177_c0,comp10486_c1,comp77096_c0
ko00281	Geraniol degradation	1	comp5387_c0
ko04724	Glutamatergic synapse	23	comp14750_c1,comp12298_c0,comp16850_c0,comp18163_c0,comp15873_c0,comp9703_c0,comp145440_c0,comp15082_c0,comp5591_c0,comp14750_c0,comp16114_c0,comp13816_c0,comp12298_c2,comp16478_c0,comp15998_c0,comp12298_c1,comp5809_c0,comp163320_c0,comp14025_c0,comp6117_c0,comp13420_c0,comp16577_c0,comp17700_c2
ko00480	Glutathione metabolism	57	comp7961_c0,comp12234_c1,comp9449_c0,comp15940_c0,comp10657_c0,comp9180_c0,comp5349_c0,comp11994_c0,comp11771_c0,comp16804_c0,comp157465_c0,comp57315_c0,comp7366_c0,comp17815_c0,comp8452_c0,comp18685_c0,comp5148_c0,comp15536_c1,comp15536_c0,comp9449_c1,comp17758_c1,comp10668_c0,comp10157_c0,comp13269_c0,comp17506_c0,comp8077_c0,comp14893_c1,comp27454_c0,comp11593_c0,comp8095_c0,comp5394_c0,comp83…
ko00561	Glycerolipid metabolism	33	comp10175_c0,comp12535_c0,comp5290_c0,comp16112_c0,comp15546_c0,comp17711_c1,comp148054_c0,comp5634_c0,comp15984_c0,comp14669_c0,comp14263_c0,comp16543_c0,comp9412_c0,comp12769_c0,comp130028_c0,comp15386_c0,comp17629_c0,comp18132_c0,comp8191_c0,comp16586_c0,comp14560_c0,comp16181_c1,comp190276_c0,comp14960_c0,comp65430_c0,comp5533_c0,comp16662_c0,comp36252_c0,comp16950_c0,comp2740_c0,comp10183_c0…
ko00564	Glycerophospholipid metabolism	57	comp14750_c1,comp15805_c0,comp16850_c0,comp15608_c0,comp13713_c0,comp10992_c1,comp4844_c1,comp16949_c0,comp15546_c0,comp14158_c0,comp148054_c0,comp14663_c1,comp15984_c0,comp8148_c0,comp11996_c0,comp12298_c1,comp14669_c0,comp14025_c0,comp14263_c0,comp15659_c0,comp16543_c0,comp9412_c0,comp103094_c0,comp98637_c0,comp12769_c0,comp14190_c0,comp130028_c0,comp17700_c2,comp15386_c0,comp17629_c0,comp12298…
ko00260	Glycine, serine and threonine metabolism	44	comp12599_c0,comp11712_c0,comp12720_c0,comp15740_c0,comp5290_c0,comp16004_c0,comp12834_c0,comp17595_c0,comp11641_c0,comp2757_c0,comp121721_c0,comp15829_c0,comp11738_c0,comp16088_c0,comp11712_c1,comp17811_c1,comp12720_c1,comp12599_c1,comp232338_c0,comp41077_c0,comp14053_c0,comp93796_c0,comp18692_c0,comp14286_c0,comp11945_c0,comp5184_c0,comp13629_c0,comp15606_c0,comp9448_c0,comp18175_c0,comp5260_c0…
ko00010	Glycolysis / Gluconeogenesis	91	comp7097_c0,comp245842_c0,comp5290_c0,comp16004_c0,comp17075_c2,comp18075_c0,comp17595_c0,comp17075_c0,comp8262_c0,comp10105_c2,comp11012_c0,comp15979_c0,comp5224_c0,comp152399_c0,comp5269_c0,comp10437_c0,comp14030_c0,comp19720_c0,comp14286_c0,comp17075_c1,comp8183_c0,comp12090_c1,comp9983_c0,comp115332_c0,comp8191_c0,comp18175_c0,comp9394_c0,comp10105_c1,comp15646_c0,comp206_c0,comp9859_c0,comp8…
ko00531	Glycosaminoglycan degradation	5	comp144309_c0,comp169169_c0,comp14714_c1,comp71560_c0,comp13082_c0
ko00604	Glycosphingolipid biosynthesis - ganglio series	4	comp144309_c0,comp169169_c0,comp71560_c0,comp13082_c0
ko00603	Glycosphingolipid biosynthesis - globo series	7	comp144309_c0,comp14079_c0,comp169169_c0,comp2740_c0,comp16181_c1,comp71560_c0,comp17711_c1
ko00563	Glycosylphosphatidylinositol(GPI)-anchor biosynthesis	18	comp14577_c0,comp9799_c1,comp8140_c1,comp15171_c0,comp8140_c0,comp24393_c0,comp17953_c0,comp28452_c0,comp12612_c0,comp9799_c0,comp13709_c0,comp15217_c0,comp14492_c0,comp17761_c0,comp14405_c0,comp16623_c0,comp16797_c0,comp12749_c0
ko00630	Glyoxylate and dicarboxylate metabolism	35	comp16888_c0,comp7927_c3,comp11712_c0,comp15740_c0,comp14142_c0,comp12834_c0,comp7927_c0,comp5200_c0,comp12275_c0,comp7927_c2,comp5498_c0,comp15829_c0,comp11712_c1,comp18329_c0,comp13817_c0,comp13704_c0,comp18010_c0,comp17456_c0,comp12275_c1,comp18099_c0,comp12654_c0,comp8265_c0,comp15082_c0,comp7927_c1,comp8217_c1,comp1233_c0,comp12275_c2,comp17990_c0,comp13665_c1,comp12279_c0,comp8200_c0,comp82…
ko04912	GnRH signaling pathway	29	comp11159_c0,comp5379_c0,comp14750_c1,comp12298_c0,comp16850_c0,comp8274_c0,comp18163_c0,comp5292_c0,comp11000_c0,comp12662_c0,comp5591_c0,comp18170_c0,comp8177_c0,comp10486_c1,comp14750_c0,comp10486_c0,comp8274_c1,comp16114_c0,comp13816_c0,comp12298_c2,comp16478_c0,comp15998_c0,comp12298_c1,comp5809_c0,comp14025_c0,comp6117_c0,comp13420_c0,comp77096_c0,comp17700_c2
ko04340	Hedgehog signaling pathway	7	comp14742_c0,comp17497_c3,comp9444_c0,comp14095_c0,comp16758_c1,comp14152_c0,comp5343_c0
ko04066	HIF-1 signaling pathway	36	comp11159_c0,comp17304_c0,comp12854_c0,comp17549_c0,comp5142_c0,comp8434_c0,comp17733_c0,comp14184_c0,comp18163_c0,comp12789_c0,comp17789_c0,comp17075_c2,comp12662_c0,comp9771_c0,comp17075_c0,comp7099_c0,comp17549_c1,comp14223_c0,comp9008_c0,comp15998_c0,comp10437_c0,comp8087_c0,comp17075_c1,comp13613_c0,comp12789_c2,comp9394_c0,comp12789_c1,comp12082_c0,comp18794_c0,comp16478_c0,comp8360_c0,comp…
ko04391	Hippo signaling pathway -fly	23	comp8747_c0,comp9229_c0,comp10200_c1,comp8226_c0,comp9229_c1,comp18287_c0,comp14742_c0,comp7865_c1,comp8226_c1,comp8219_c0,comp5389_c1,comp8588_c0,comp9197_c0,comp14179_c1,comp5389_c0,comp16244_c0,comp8146_c0,comp6387_c0,comp9229_c2,comp13104_c0,comp9197_c1,comp7865_c0,comp7865_c2
ko00340	Histidine metabolism	17	comp10242_c1,comp6504_c0,comp8191_c0,comp16944_c0,comp5290_c0,comp9553_c0,comp186_c0,comp11995_c0,comp106586_c0,comp2067_c0,comp5533_c0,comp144290_c0,comp106689_c0,comp4098_c1,comp8374_c0,comp4098_c0,comp179659_c0
ko03440	Homologous recombination	30	comp106440_c0,comp8955_c0,comp108305_c0,comp9355_c0,comp12386_c1,comp148458_c0,comp12784_c0,comp131119_c0,comp6034_c0,comp10588_c0,comp9932_c0,comp17065_c0,comp123909_c0,comp110504_c0,comp114675_c0,comp9932_c1,comp146177_c0,comp7719_c0,comp17319_c0,comp14269_c0,comp144258_c0,comp17016_c0,comp16436_c0,comp12214_c0,comp15494_c0,comp3048_c0,comp122068_c0,comp183622_c0,comp14028_c0,comp18624_c0
ko00562	Inositol phosphate metabolism	59	comp566_c1,comp13304_c0,comp12876_c2,comp123044_c0,comp11814_c0,comp16573_c0,comp14490_c0,comp15826_c0,comp16110_c0,comp33980_c0,comp12689_c0,comp12876_c0,comp8898_c0,comp8736_c0,comp16628_c1,comp12598_c0,comp12876_c3,comp11514_c0,comp13329_c0,comp6939_c0,comp4726_c0,comp14205_c1,comp61399_c0,comp122730_c0,comp8913_c0,comp103094_c0,comp17283_c0,comp11509_c0,comp11906_c0,comp16570_c0,comp7612_c0,c…
ko04910	Insulin signaling pathway	67	comp11159_c0,comp17304_c0,comp17789_c0,comp17497_c3,comp13865_c0,comp48871_c0,comp18170_c0,comp16532_c0,comp5650_c0,comp15667_c0,comp15998_c0,comp6345_c0,comp8397_c0,comp13731_c0,comp6345_c1,comp5379_c0,comp8274_c0,comp9394_c0,comp16024_c0,comp11000_c0,comp9444_c0,comp41196_c0,comp16758_c1,comp8177_c0,comp10486_c0,comp18794_c0,comp10672_c0,comp8813_c1,comp12524_c0,comp11304_c0,comp18124_c0,comp79…
ko00950	Isoquinoline alkaloid biosynthesis	15	comp12599_c0,comp16082_c1,comp94254_c0,comp8610_c0,comp94570_c0,comp12599_c1,comp16082_c0,comp12600_c0,comp59333_c0,comp8772_c0,comp8772_c2,comp12390_c0,comp12863_c0,comp15993_c0,comp8772_c1
ko04630	Jak-STAT signaling pathway	3	comp13419_c0,comp17733_c0,comp13617_c1
ko04670	Leukocyte transendothelial migration	1	comp7868_c0
ko00903	Limonene and pinene degradation	9	comp121670_c0,comp5533_c0,comp504_c1,comp8191_c0,comp124062_c0,comp178152_c0,comp504_c0,comp8072_c1,comp3022_c0
ko00591	Linoleic acid metabolism	6	comp14855_c0,comp17629_c0,comp17436_c0,comp14373_c0,comp8356_c0,comp133506_c0
ko00785	Lipoic acid metabolism	3	comp17042_c0,comp9043_c0,comp8066_c0
ko00540	Lipopolysaccharide biosynthesis	3	comp15259_c0,comp8809_c0,comp57780_c0
ko04730	Long-term depression	20	comp11159_c0,comp10200_c1,comp9229_c0,comp18163_c0,comp9229_c1,comp18287_c0,comp12662_c0,comp7865_c1,comp5389_c1,comp9197_c0,comp14179_c1,comp5389_c0,comp16478_c0,comp15998_c0,comp8146_c0,comp9229_c2,comp7865_c0,comp9197_c1,comp13420_c0,comp7865_c2
ko04720	Long-term potentiation	32	comp11159_c0,comp17733_c0,comp18163_c0,comp12662_c0,comp12989_c0,comp18170_c0,comp12344_c2,comp12344_c0,comp8274_c1,comp15998_c0,comp6345_c0,comp15214_c1,comp6345_c1,comp5379_c0,comp11740_c0,comp8274_c0,comp5292_c0,comp16024_c0,comp11000_c0,comp15214_c0,comp145440_c0,comp15994_c0,comp8177_c0,comp10486_c1,comp10486_c0,comp8813_c1,comp16478_c0,comp163320_c0,comp13419_c0,comp13420_c0,comp77096_c0,co…
ko00300	Lysine biosynthesis	12	comp807_c0,comp11365_c0,comp17683_c0,comp5290_c0,comp7563_c0,comp807_c1,comp20475_c0,comp10955_c0,comp11413_c0,comp13738_c0,comp17550_c1,comp13629_c0
ko00310	Lysine degradation	13	comp14045_c1,comp14648_c0,comp5533_c0,comp13665_c1,comp17433_c0,comp12279_c0,comp8191_c0,comp14487_c0,comp11624_c0,comp17683_c0,comp5290_c0,comp14506_c0,comp17823_c0
ko04142	Lysosome	46	comp11920_c0,comp11834_c0,comp15996_c0,comp9598_c0,comp14551_c0,comp14856_c0,comp14191_c0,comp16769_c0,comp8560_c0,comp15802_c0,comp144309_c0,comp41332_c0,comp9557_c0,comp12837_c0,comp13761_c0,comp9557_c1,comp16179_c0,comp11996_c0,comp9557_c2,comp16814_c0,comp169169_c0,comp71560_c0,comp13082_c0,comp17325_c0,comp15432_c0,comp14445_c1,comp18187_c0,comp14240_c0,comp19639_c0,comp18043_c0,comp12123_c0…
ko04010	MAPK signaling pathway	18	comp11159_c0,comp3070_c1,comp18163_c0,comp3070_c0,comp12662_c0,comp11194_c0,comp145440_c0,comp7868_c0,comp15880_c0,comp6935_c0,comp11358_c0,comp6935_c1,comp15998_c0,comp16478_c0,comp163320_c0,comp11220_c0,comp13420_c0,comp16577_c0
ko04013	MAPK signaling pathway - fly	6	comp12662_c0,comp11159_c0,comp18163_c0,comp13420_c0,comp16478_c0,comp15998_c0
ko04011	MAPK signaling pathway - yeast	5	comp17024_c0,comp17151_c0,comp8482_c0,comp12393_c0,comp17866_c0
ko04113	Meiosis - yeast	67	comp8348_c1,comp13598_c0,comp77131_c0,comp14179_c1,comp68866_c0,comp6345_c0,comp9229_c2,comp88329_c0,comp127516_c0,comp622_c1,comp7865_c2,comp6345_c1,comp10200_c1,comp95641_c0,comp11175_c0,comp16024_c0,comp10380_c0,comp10467_c0,comp10730_c0,comp9197_c0,comp8813_c1,comp13317_c0,comp197666_c0,comp9197_c1,comp13696_c0,comp85530_c0,comp15650_c1,comp9229_c0,comp4377_c0,comp15658_c1,comp180883_c0,comp1…
ko04916	Melanogenesis	22	comp5379_c0,comp11159_c0,comp8274_c0,comp17733_c0,comp5292_c0,comp18163_c0,comp11000_c0,comp9444_c0,comp17497_c3,comp12662_c0,comp18170_c0,comp16758_c1,comp8177_c0,comp10486_c1,comp10486_c0,comp8274_c1,comp5343_c0,comp15998_c0,comp16478_c0,comp13419_c0,comp13420_c0,comp77096_c0
ko00980	Metabolism of xenobiotics by cytochrome P450	23	comp27454_c0,comp14893_c1,comp7845_c0,comp8095_c0,comp9449_c0,comp15940_c0,comp10657_c0,comp133506_c0,comp18075_c0,comp5349_c0,comp11994_c0,comp9859_c0,comp5242_c0,comp15106_c0,comp15979_c0,comp13198_c0,comp8452_c0,comp152399_c0,comp13833_c0,comp58520_c0,comp83685_c0,comp17758_c1,comp9449_c1
ko00680	Methane metabolism	74	comp15740_c0,comp16004_c0,comp10031_c1,comp12055_c0,comp8262_c0,comp11040_c0,comp11040_c3,comp11712_c1,comp17811_c1,comp12469_c0,comp152399_c0,comp10437_c0,comp5380_c0,comp18692_c0,comp14286_c0,comp9983_c0,comp11040_c2,comp4969_c0,comp12654_c0,comp15646_c0,comp5397_c0,comp206_c0,comp9859_c0,comp10677_c1,comp8002_c0,comp14310_c0,comp89_c0,comp10677_c0,comp11332_c0,comp70638_c0,comp7845_c0,comp1754…
ko04978	Mineral absorption	11	comp5198_c0,comp15431_c0,comp9557_c0,comp15996_c0,comp9557_c1,comp16179_c0,comp9557_c2,comp8199_c0,comp18705_c0,comp14646_c0,comp12688_c0
ko03430	Mismatch repair	25	comp8955_c0,comp9355_c0,comp17231_c1,comp12386_c1,comp16858_c0,comp8691_c1,comp106433_c0,comp182940_c0,comp6034_c0,comp10588_c0,comp122259_c0,comp123909_c0,comp114675_c0,comp36284_c0,comp3473_c1,comp176716_c0,comp144258_c0,comp13045_c0,comp15494_c0,comp1701_c0,comp183622_c0,comp14028_c0,comp11416_c0,comp8389_c0,comp18624_c0
ko03015	mRNA surveillance pathway	98	comp11778_c0,comp8361_c0,comp17138_c0,comp17122_c2,comp14058_c1,comp13710_c0,comp17227_c0,comp11825_c1,comp13861_c0,comp77131_c0,comp14179_c1,comp5087_c1,comp17555_c0,comp6345_c0,comp17411_c2,comp16244_c0,comp17328_c0,comp88329_c0,comp9229_c2,comp622_c1,comp7865_c2,comp6345_c1,comp63373_c0,comp10200_c1,comp17860_c0,comp13228_c0,comp15555_c0,comp16024_c0,comp12973_c0,comp17391_c0,comp16288_c0,comp…
ko04150	mTOR signaling pathway	19	comp17304_c0,comp18163_c0,comp8760_c0,comp17789_c0,comp9771_c0,comp16532_c0,comp7099_c0,comp5310_c0,comp11121_c0,comp18794_c0,comp15998_c0,comp16478_c0,comp11304_c0,comp15165_c0,comp14555_c0,comp13731_c1,comp5365_c0,comp13420_c0,comp13731_c0
ko00626	Naphthalene degradation	5	comp15979_c0,comp7845_c0,comp18075_c0,comp9859_c0,comp152399_c0
ko04650	Natural killer cell mediated cytotoxicity	10	comp11159_c0,comp18163_c0,comp16478_c0,comp15998_c0,comp12662_c0,comp145440_c0,comp163320_c0,comp7868_c0,comp13420_c0,comp16577_c0
ko04080	Neuroactive ligand-receptor interaction	1	comp15930_c0
ko04722	Neurotrophin signaling pathway	32	comp11159_c0,comp13371_c1,comp18163_c0,comp13855_c0,comp12662_c0,comp17497_c3,comp8226_c1,comp18170_c0,comp8274_c1,comp12544_c0,comp15998_c0,comp5343_c0,comp306_c1,comp8682_c0,comp13371_c0,comp5379_c0,comp8747_c0,comp8274_c0,comp5292_c0,comp8226_c0,comp11000_c0,comp9444_c0,comp16758_c1,comp7868_c0,comp8219_c0,comp8177_c0,comp10486_c1,comp10486_c0,comp16478_c0,comp465_c1,comp13420_c0,comp77096_c0
ko04064	NF-kappa B signaling pathway	11	comp1679_c0,comp12868_c0,comp18240_c0,comp12544_c0,comp14237_c1,comp306_c1,comp14024_c0,comp465_c1,comp14237_c0,comp9809_c0,comp17107_c0
ko00510	N-Glycan biosynthesis	35	comp17448_c0,comp3830_c0,comp17568_c0,comp510_c1,comp37811_c0,comp5136_c0,comp6276_c0,comp147655_c0,comp4998_c0,comp674_c1,comp7714_c0,comp510_c0,comp17371_c0,comp9744_c0,comp4970_c0,comp16475_c0,comp13203_c0,comp16117_c0,comp14447_c0,comp6816_c0,comp7768_c0,comp14948_c0,comp11163_c0,comp16538_c0,comp13121_c0,comp14547_c0,comp109335_c0,comp15140_c0,comp17305_c0,comp12211_c0,comp16416_c0,comp14282…
ko00760	Nicotinate and nicotinamide metabolism	12	comp14108_c0,comp129528_c0,comp19487_c0,comp17439_c2,comp99500_c0,comp10371_c0,comp10828_c0,comp8435_c0,comp11374_c1,comp518_c0,comp16948_c0,comp15501_c0
ko00910	Nitrogen metabolism	25	comp16888_c0,comp8290_c0,comp17382_c0,comp106318_c0,comp16309_c1,comp155735_c0,comp4797_c0,comp13948_c0,comp15082_c0,comp8190_c0,comp15054_c0,comp8458_c0,comp16309_c0,comp13547_c0,comp7816_c0,comp20356_c0,comp17592_c0,comp13787_c0,comp11491_c0,comp12350_c0,comp14053_c0,comp4493_c0,comp8015_c0,comp17843_c0,comp13106_c0
ko04621	NOD-like receptor signaling pathway	12	comp5071_c0,comp12287_c0,comp18163_c0,comp16478_c0,comp15998_c0,comp32853_c0,comp11897_c0,comp14434_c0,comp13420_c0,comp5071_c1,comp17734_c0,comp147866_c0
ko03450	Non-homologous end-joining	7	comp7719_c0,comp125047_c0,comp125772_c0,comp15007_c0,comp65503_c0,comp9932_c1,comp9932_c0
ko04330	Notch signaling pathway	18	comp5824_c0,comp455_c1,comp13371_c1,comp16390_c0,comp17733_c0,comp6152_c0,comp14986_c0,comp13855_c0,comp11143_c0,comp14986_c1,comp8716_c0,comp12945_c0,comp4262_c0,comp455_c0,comp17534_c0,comp13419_c0,comp15547_c0,comp13371_c0
ko00401	Novobiocin biosynthesis	8	comp106689_c0,comp16082_c1,comp94254_c0,comp94570_c0,comp16082_c0,comp106586_c0,comp12863_c0,comp15993_c0
ko03420	Nucleotide excision repair	39	comp9355_c0,comp16858_c0,comp12386_c1,comp8691_c1,comp13935_c0,comp6034_c0,comp10727_c0,comp123909_c0,comp17051_c0,comp114675_c0,comp7353_c0,comp13382_c0,comp15133_c0,comp144258_c0,comp13045_c0,comp4966_c0,comp15494_c0,comp183622_c0,comp14028_c0,comp11288_c0,comp15779_c0,comp8955_c0,comp17047_c0,comp8011_c0,comp10588_c0,comp16034_c0,comp94190_c0,comp394_c0,comp16436_c0,comp17163_c0,comp12764_c0,c…
ko04740	Olfactory transduction	10	comp5379_c0,comp10486_c0,comp8274_c1,comp8274_c0,comp5292_c0,comp11000_c0,comp18170_c0,comp8177_c0,comp10486_c1,comp77096_c0
ko00670	One carbon pool by folate	15	comp10397_c0,comp15790_c1,comp11712_c0,comp8703_c0,comp11712_c1,comp15740_c0,comp8703_c1,comp18099_c0,comp12654_c0,comp8543_c0,comp13817_c0,comp14872_c0,comp4535_c0,comp14053_c0,comp834_c0
ko04114	Oocyte meiosis	79	comp11159_c0,comp11869_c0,comp12286_c3,comp18170_c0,comp12286_c0,comp5166_c0,comp77131_c0,comp14179_c1,comp18083_c0,comp15998_c0,comp68866_c0,comp6345_c0,comp9229_c2,comp88329_c0,comp622_c1,comp7865_c2,comp6345_c1,comp5379_c0,comp10200_c1,comp95641_c0,comp8274_c0,comp16024_c0,comp11000_c0,comp145440_c0,comp8219_c0,comp8177_c0,comp10730_c0,comp10486_c0,comp9197_c0,comp8813_c1,comp13317_c0,comp9197…
ko04380	Osteoclast differentiation	10	comp11159_c0,comp18163_c0,comp16478_c0,comp15998_c0,comp12662_c0,comp145440_c0,comp163320_c0,comp7868_c0,comp13420_c0,comp16577_c0
ko00511	Other glycan degradation	10	comp144309_c0,comp11296_c0,comp17573_c1,comp66553_c0,comp94138_c0,comp169169_c0,comp71560_c0,comp15306_c0,comp13082_c0,comp15145_c0
ko00514	Other types of O-glycan biosynthesis	3	comp17253_c0,comp13395_c1,comp13395_c0
ko00190	Oxidative phosphorylation	113	comp4988_c0,comp185112_c0,comp774_c0,comp255_c0,comp18241_c0,comp155735_c0,comp5674_c0,comp18149_c0,comp5150_c0,comp241_c0,comp18139_c0,comp12405_c0,comp16960_c1,comp98735_c0,comp11735_c0,comp8109_c0,comp11406_c0,comp5357_c0,comp13319_c0,comp11594_c0,comp17525_c0,comp11891_c0,comp5715_c0,comp41988_c0,comp13362_c0,comp15432_c0,comp18325_c0,comp18134_c0,comp14445_c1,comp19148_c0,comp121874_c0,comp1…
ko04115	p53 signaling pathway	13	comp17160_c0,comp16804_c0,comp10512_c0,comp11345_c0,comp15684_c0,comp11090_c0,comp166633_c0,comp17051_c0,comp5166_c0,comp55005_c0,comp13985_c0,comp17287_c0,comp5310_c0
ko04972	Pancreatic secretion	7	comp14928_c1,comp7868_c0,comp12244_c0,comp15484_c0,comp11408_c0,comp14373_c0,comp13263_c1
ko00770	Pantothenate and CoA biosynthesis	17	comp14498_c0,comp18388_c0,comp10801_c0,comp16830_c1,comp13144_c0,comp5158_c0,comp15477_c0,comp9000_c0,comp14249_c0,comp15356_c0,comp16732_c0,comp9927_c0,comp17046_c0,comp15705_c0,comp12751_c0,comp15625_c0,comp13693_c0
ko00040	Pentose and glucuronate interconversions	25	comp93752_c0,comp154464_c0,comp14074_c0,comp245540_c0,comp178219_c0,comp8191_c0,comp111864_c0,comp6821_c0,comp15155_c0,comp6612_c0,comp144235_c0,comp8173_c0,comp93756_c0,comp5533_c0,comp11880_c0,comp13633_c0,comp15483_c0,comp3898_c0,comp19363_c0,comp252146_c0,comp8197_c0,comp10993_c0,comp95145_c0,comp11972_c0,comp11767_c0
ko00030	Pentose phosphate pathway	34	comp15813_c0,comp18179_c0,comp5729_c0,comp15031_c2,comp5237_c0,comp8262_c0,comp8173_c0,comp15031_c0,comp11012_c0,comp16425_c0,comp9880_c0,comp180806_c0,comp206_c1,comp11593_c0,comp11976_c0,comp177997_c0,comp16221_c3,comp9983_c0,comp13003_c0,comp115332_c0,comp1872_c0,comp10887_c1,comp15646_c0,comp18146_c0,comp206_c0,comp165675_c0,comp5304_c0,comp39495_c0,comp18038_c0,comp7972_c0,comp34387_c0,comp1…
ko00550	Peptidoglycan biosynthesis	1	comp187064_c0
ko04146	Peroxisome	61	comp12436_c0,comp15395_c0,comp5378_c0,comp13204_c0,comp5387_c0,comp2878_c0,comp19284_c0,comp5200_c0,comp17117_c0,comp16346_c0,comp242720_c0,comp5044_c0,comp17091_c0,comp12506_c0,comp5372_c0,comp5289_c0,comp157465_c0,comp10046_c1,comp2893_c1,comp153305_c0,comp15777_c0,comp2925_c0,comp111068_c0,comp10755_c0,comp18685_c0,comp11298_c0,comp2893_c0,comp14463_c0,comp14701_c0,comp15536_c1,comp15536_c0,co…
ko04145	Phagosome	68	comp41941_c0,comp4988_c0,comp18241_c0,comp16573_c0,comp8836_c0,comp12526_c0,comp16628_c1,comp14763_c1,comp7269_c0,comp9143_c0,comp16922_c0,comp5357_c0,comp13319_c0,comp12526_c2,comp6929_c0,comp11594_c0,comp13077_c1,comp17525_c0,comp13077_c0,comp17283_c0,comp13362_c0,comp5286_c0,comp15432_c0,comp14763_c0,comp14445_c1,comp13685_c0,comp7868_c0,comp9205_c0,comp12876_c1,comp12123_c0,comp16283_c0,comp1…
ko00360	Phenylalanine metabolism	54	comp18203_c0,comp70638_c0,comp12599_c0,comp7684_c0,comp12478_c0,comp111547_c0,comp86127_c0,comp10031_c1,comp16188_c0,comp444_c1,comp16819_c0,comp106586_c0,comp12055_c0,comp18090_c0,comp12390_c0,comp15993_c0,comp18021_c0,comp93665_c0,comp5006_c0,comp105777_c0,comp8610_c0,comp94254_c0,comp62305_c0,comp12599_c1,comp5428_c0,comp13900_c0,comp5380_c0,comp12863_c0,comp5122_c0,comp4016_c0,comp10747_c0,co…
ko00400	Phenylalanine, tyrosine and tryptophan biosynthesis	46	comp11489_c0,comp9685_c0,comp12720_c0,comp13465_c0,comp15479_c0,comp106586_c0,comp105342_c0,comp12390_c0,comp17471_c0,comp15993_c0,comp17346_c0,comp13753_c0,comp15613_c0,comp18091_c0,comp94254_c0,comp8610_c0,comp5250_c0,comp12720_c1,comp12213_c0,comp17614_c0,comp9363_c0,comp12863_c0,comp41077_c0,comp127402_c0,comp11945_c0,comp7316_c0,comp12772_c0,comp13974_c0,comp2402_c0,comp8104_c0,comp94570_c0,…
ko00940	Phenylpropanoid biosynthesis	56	comp16661_c0,comp70638_c0,comp18203_c0,comp7684_c0,comp12478_c0,comp5417_c0,comp86127_c0,comp111547_c0,comp60785_c0,comp10031_c1,comp444_c1,comp16819_c0,comp16188_c0,comp126032_c0,comp12055_c0,comp10576_c0,comp18021_c0,comp93665_c0,comp5006_c0,comp105777_c0,comp62305_c0,comp9805_c2,comp11432_c0,comp5428_c0,comp13900_c0,comp5380_c0,comp15570_c0,comp4016_c0,comp12829_c0,comp16973_c0,comp17020_c0,co…
ko04070	Phosphatidylinositol signaling system	63	comp13304_c0,comp566_c1,comp12876_c2,comp123044_c0,comp11814_c0,comp16573_c0,comp14490_c0,comp16110_c0,comp33980_c0,comp12689_c0,comp12876_c0,comp8898_c0,comp18170_c0,comp8736_c0,comp16628_c1,comp14158_c0,comp12876_c3,comp11514_c0,comp8274_c1,comp15984_c0,comp13329_c0,comp6939_c0,comp14205_c1,comp61399_c0,comp8913_c0,comp122730_c0,comp11509_c0,comp17283_c0,comp11906_c0,comp16570_c0,comp5379_c0,co…
ko00440	Phosphonate and phosphinate metabolism	2	comp15805_c0,comp15659_c0
ko00195	Photosynthesis	44	comp94268_c0,comp4392_c0,comp13344_c0,comp15824_c0,comp53_c0,comp18006_c0,comp110717_c0,comp18005_c0,comp7852_c2,comp5508_c0,comp701_c0,comp5287_c0,comp35896_c0,comp11551_c0,comp5435_c0,comp11735_c0,comp5223_c0,comp5230_c0,comp18056_c0,comp5229_c0,comp5797_c0,comp10580_c0,comp5222_c0,comp11055_c0,comp7852_c1,comp17992_c0,comp10726_c0,comp8621_c0,comp13346_c0,comp18004_c0,comp11974_c1,comp18018_c0…
ko00196	Photosynthesis - antenna proteins	14	comp15023_c0,comp5226_c0,comp8210_c0,comp17781_c3,comp8209_c0,comp5303_c0,comp15493_c0,comp17997_c0,comp5488_c0,comp14389_c2,comp12096_c0,comp98512_c0,comp17781_c1,comp14389_c1
ko04744	Phototransduction pathway	11	comp5379_c0,comp10486_c0,comp8274_c1,comp8274_c0,comp5292_c0,comp9703_c0,comp11000_c0,comp18170_c0,comp8177_c0,comp10486_c1,comp77096_c0
ko04745	Phototransduction - fly	10	comp5379_c0,comp10486_c0,comp8274_c1,comp8274_c0,comp5292_c0,comp11000_c0,comp18170_c0,comp8177_c0,comp10486_c1,comp77096_c0
ko04151	PI3K-Akt signaling pathway	67	comp11159_c0,comp17304_c0,comp8760_c0,comp17789_c0,comp17497_c3,comp5166_c0,comp14434_c0,comp16532_c0,comp77131_c0,comp14179_c1,comp5087_c1,comp15998_c0,comp16244_c0,comp88329_c0,comp9229_c2,comp622_c1,comp7865_c2,comp13731_c0,comp10200_c1,comp9703_c0,comp9444_c0,comp8219_c0,comp16758_c1,comp7868_c0,comp5310_c0,comp9197_c0,comp18794_c0,comp11304_c0,comp11897_c0,comp13104_c0,comp13317_c0,comp9197_…
ko04075	Plant hormone signal transduction	95	comp12991_c1,comp10952_c0,comp8766_c0,comp5320_c0,comp85657_c0,comp15403_c0,comp17610_c0,comp14616_c0,comp8082_c0,comp54614_c0,comp14623_c0,comp18759_c0,comp12640_c1,comp8877_c0,comp14163_c1,comp11295_c0,comp7851_c0,comp15437_c0,comp14415_c2,comp17596_c0,comp11155_c0,comp16310_c0,comp7424_c0,comp11625_c0,comp1848_c0,comp148138_c0,comp52370_c0,comp15087_c0,comp8931_c0,comp14535_c0,comp7663_c0,comp…
ko04626	Plant-pathogen interaction	94	comp49672_c0,comp11159_c0,comp8766_c0,comp17452_c0,comp12471_c0,comp14643_c0,comp14865_c0,comp15403_c0,comp11865_c0,comp12388_c0,comp18397_c0,comp84489_c0,comp8082_c0,comp125601_c0,comp14800_c0,comp18170_c0,comp14434_c0,comp283732_c0,comp14163_c1,comp16730_c0,comp5030_c0,comp12440_c0,comp17362_c3,comp7424_c0,comp8000_c0,comp12235_c0,comp17264_c0,comp5379_c0,comp8018_c0,comp5743_c0,comp114707_c0,c…
ko00624	Polycyclic aromatic hydrocarbon degradation	11	comp121670_c0,comp144290_c0,comp4098_c1,comp504_c1,comp4098_c0,comp124062_c0,comp186_c0,comp178152_c0,comp504_c0,comp8072_c1,comp3022_c0
ko00523	Polyketide sugar unit biosynthesis	1	comp11719_c0
ko00860	Porphyrin and chlorophyll metabolism	36	comp15431_c0,comp11476_c1,comp16660_c0,comp17164_c0,comp5267_c0,comp16234_c0,comp5154_c0,comp11572_c0,comp11476_c0,comp8118_c0,comp12727_c0,comp82604_c0,comp16960_c1,comp16766_c0,comp12623_c0,comp17052_c0,comp13975_c0,comp8125_c0,comp6789_c0,comp16267_c0,comp16692_c1,comp8382_c0,comp5246_c0,comp15062_c0,comp13479_c0,comp16637_c0,comp5406_c0,comp18705_c0,comp5603_c0,comp15970_c0,comp18803_c0,comp1…
ko03320	PPAR signaling pathway	20	comp15395_c0,comp5378_c0,comp11652_c0,comp8413_c0,comp522_c0,comp19309_c0,comp8166_c0,comp181583_c0,comp11114_c0,comp15734_c0,comp5121_c0,comp107496_c0,comp15455_c0,comp17745_c4,comp111068_c0,comp13286_c0,comp14027_c0,comp11298_c0,comp82882_c0,comp10637_c0
ko04914	Progesterone-mediated oocyte maturation	29	comp11159_c0,comp5071_c0,comp95641_c0,comp4377_c0,comp68_c0,comp2829_c0,comp18163_c0,comp180883_c0,comp11869_c0,comp12662_c0,comp6209_c0,comp5166_c0,comp15136_c0,comp10730_c0,comp15075_c0,comp463_c0,comp70791_c0,comp68_c1,comp76246_c0,comp16471_c0,comp15998_c0,comp16478_c0,comp68866_c0,comp13546_c0,comp154620_c0,comp5071_c1,comp13420_c0,comp147866_c0,comp13639_c0
ko00640	Propanoate metabolism	21	comp14123_c0,comp4679_c0,comp8191_c0,comp10105_c1,comp5290_c0,comp15826_c0,comp15544_c0,comp14753_c0,comp10105_c2,comp13665_c1,comp10841_c0,comp16675_c1,comp5533_c0,comp12279_c0,comp17745_c4,comp9322_c1,comp10820_c0,comp18124_c0,comp10105_c0,comp9322_c0,comp13776_c0
ko03050	Proteasome	35	comp16840_c0,comp5537_c0,comp10797_c0,comp5550_c0,comp18367_c0,comp5172_c0,comp7862_c0,comp17269_c0,comp8789_c0,comp13149_c0,comp18173_c0,comp13345_c0,comp16321_c0,comp14023_c1,comp77294_c0,comp6213_c0,comp7287_c0,comp11949_c0,comp5382_c0,comp19211_c0,comp8469_c0,comp6931_c0,comp18616_c0,comp8436_c0,comp13421_c0,comp8060_c1,comp15514_c0,comp13251_c0,comp10697_c0,comp13823_c0,comp46934_c0,comp1569…
ko04974	Protein digestion and absorption	2	comp12291_c0,comp15873_c0
ko03060	Protein export	43	comp14831_c0,comp17648_c0,comp41941_c0,comp13402_c0,comp5992_c0,comp14272_c0,comp12526_c0,comp12759_c0,comp16298_c0,comp6748_c0,comp16525_c0,comp18126_c0,comp16922_c0,comp8415_c0,comp12526_c2,comp12314_c0,comp12593_c0,comp15241_c0,comp109058_c0,comp10787_c0,comp6420_c0,comp9108_c0,comp5992_c1,comp29295_c0,comp10769_c0,comp11440_c0,comp19656_c0,comp17112_c0,comp17271_c0,comp11516_c0,comp11128_c0,c…
ko04141	Protein processing in endoplasmic reticulum	138	comp256385_c0,comp10684_c0,comp18578_c0,comp9924_c0,comp10727_c0,comp3070_c0,comp510_c1,comp12286_c0,comp5493_c0,comp14434_c0,comp13005_c0,comp7831_c0,comp9143_c0,comp16922_c0,comp18083_c0,comp9352_c1,comp16463_c0,comp16010_c1,comp5045_c0,comp13203_c0,comp6233_c0,comp29295_c0,comp18911_c0,comp5286_c0,comp228293_c0,comp11929_c3,comp13121_c0,comp6935_c1,comp144250_c0,comp16655_c0,comp12009_c0,comp1…
ko04964	Proximal tubule bicarbonate reclamation	6	comp12275_c2,comp18010_c0,comp7816_c0,comp12275_c1,comp4493_c0,comp12275_c0
ko00230	Purine metabolism	108	comp12458_c0,comp62458_c0,comp15162_c0,comp12386_c1,comp8875_c0,comp17876_c0,comp258_c1,comp114675_c0,comp7633_c0,comp3479_c0,comp518_c0,comp15836_c0,comp12356_c0,comp165651_c0,comp11630_c0,comp14922_c0,comp13412_c0,comp144258_c0,comp12684_c0,comp5269_c0,comp14848_c0,comp14030_c0,comp5461_c0,comp19720_c0,comp80443_c0,comp16696_c0,comp4994_c0,comp12090_c1,comp15790_c1,comp18730_c0,comp115332_c0,co…
ko00240	Pyrimidine metabolism	91	comp62458_c0,comp12386_c1,comp6720_c0,comp15102_c0,comp8875_c0,comp258_c1,comp518_c0,comp114675_c0,comp7633_c0,comp3479_c0,comp165651_c0,comp17557_c0,comp5158_c0,comp14108_c0,comp16169_c0,comp13412_c0,comp13988_c0,comp144258_c0,comp4510_c0,comp12684_c0,comp17114_c0,comp16732_c0,comp18979_c0,comp9325_c0,comp80443_c0,comp122999_c0,comp16696_c0,comp4994_c0,comp49375_c0,comp150959_c0,comp5770_c0,comp…
ko00620	Pyruvate metabolism	73	comp3119_c0,comp5290_c0,comp75968_c0,comp17595_c0,comp11040_c0,comp11040_c3,comp10105_c2,comp4013_c0,comp96614_c0,comp145492_c0,comp5269_c0,comp10820_c0,comp14030_c0,comp19720_c0,comp254067_c0,comp12275_c1,comp11040_c2,comp12090_c1,comp15067_c0,comp18175_c0,comp8191_c0,comp8930_c1,comp17396_c0,comp10105_c1,comp15749_c0,comp8265_c0,comp8482_c0,comp16591_c0,comp12275_c2,comp8930_c0,comp13151_c0,com…
ko04810	Regulation of actin cytoskeleton	57	comp18406_c0,comp4300_c0,comp11159_c0,comp197449_c0,comp12876_c2,comp123044_c0,comp18163_c0,comp16239_c0,comp16573_c0,comp12989_c0,comp12662_c0,comp12135_c0,comp12876_c0,comp8898_c0,comp12710_c0,comp16628_c1,comp203033_c0,comp12344_c2,comp12344_c0,comp12876_c3,comp10277_c0,comp15998_c0,comp10277_c1,comp6345_c0,comp14205_c1,comp10882_c0,comp86438_c0,comp15214_c1,comp17283_c0,comp6345_c1,comp14579_…
ko04140	Regulation of autophagy	17	comp19136_c0,comp11722_c0,comp13195_c0,comp13685_c0,comp14772_c0,comp17788_c0,comp17466_c0,comp15763_c0,comp14881_c3,comp17137_c0,comp11304_c0,comp15165_c0,comp13731_c1,comp8138_c0,comp11397_c0,comp13731_c0,comp16993_c0
ko04614	Renin-angiotensin system	1	comp147068_c0
ko00830	Retinol metabolism	8	comp12506_c0,comp15979_c0,comp7845_c0,comp133506_c0,comp152399_c0,comp18075_c0,comp9859_c0,comp14960_c0
ko04723	Retrograde endocannabinoid signaling	9	comp4511_c0,comp11313_c1,comp11313_c2,comp18163_c0,comp13420_c0,comp16478_c0,comp15998_c0,comp9703_c0,comp11313_c0
ko00740	Riboflavin metabolism	4	comp15357_c0,comp17412_c1,comp83589_c0,comp14196_c0
ko03010	Ribosome	176	comp10047_c0,comp20057_c0,comp5025_c0,comp4501_c0,comp7839_c0,comp14758_c0,comp17040_c0,comp10352_c0,comp13875_c0,comp19436_c0,comp10792_c0,comp67174_c0,comp19007_c0,comp5407_c0,comp61250_c0,comp8839_c0,comp14183_c0,comp14146_c0,comp12017_c0,comp241962_c0,comp8301_c0,comp8902_c0,comp10594_c0,comp11471_c0,comp13403_c0,comp9694_c0,comp4979_c0,comp13042_c0,comp126784_c0,comp11792_c0,comp19270_c0,com…
ko03008	Ribosome biogenesis in eukaryotes	84	comp94184_c0,comp17919_c0,comp5610_c0,comp11613_c0,comp12412_c1,comp15273_c0,comp13597_c0,comp56866_c0,comp11547_c0,comp86611_c0,comp4985_c0,comp426_c0,comp129949_c0,comp38494_c0,comp15527_c0,comp76263_c0,comp12424_c0,comp426_c1,comp21128_c0,comp503_c0,comp9809_c0,comp9923_c1,comp9060_c0,comp17185_c1,comp9923_c0,comp13135_c0,comp14024_c0,comp6915_c0,comp93986_c0,comp10914_c1,comp5833_c0,comp17790…
ko04622	RIG-I-like receptor signaling pathway	5	comp14881_c3,comp5634_c0,comp8424_c0,comp4723_c0,comp17466_c0
ko03018	RNA degradation	74	comp16049_c0,comp11555_c0,comp229847_c0,comp11146_c0,comp12412_c1,comp3677_c0,comp17484_c0,comp17260_c0,comp14188_c0,comp13471_c0,comp10437_c0,comp13337_c1,comp11695_c0,comp7711_c0,comp16965_c0,comp17185_c1,comp6438_c0,comp10021_c2,comp17533_c0,comp14476_c0,comp17000_c0,comp15112_c0,comp10021_c3,comp14918_c0,comp16483_c0,comp16163_c0,comp17790_c2,comp17099_c0,comp95937_c0,comp86958_c0,comp10021_c…
ko03020	RNA polymerase	31	comp62458_c0,comp30530_c0,comp4994_c0,comp168713_c0,comp5011_c0,comp150959_c0,comp49375_c0,comp77258_c0,comp110991_c0,comp258_c1,comp3479_c0,comp15237_c0,comp7633_c0,comp165651_c0,comp17110_c1,comp15529_c2,comp120416_c0,comp9128_c0,comp13412_c0,comp5633_c0,comp16275_c0,comp12684_c0,comp4363_c0,comp146764_c0,comp4743_c0,comp10939_c0,comp29536_c0,comp11412_c0,comp80443_c0,comp9500_c0,comp9381_c0
ko03013	RNA transport	129	comp8361_c0,comp17381_c1,comp17138_c0,comp5822_c1,comp9210_c0,comp11613_c0,comp9002_c0,comp2507_c0,comp17151_c0,comp203033_c0,comp11825_c1,comp13861_c0,comp7012_c0,comp20229_c0,comp17411_c2,comp10277_c1,comp86438_c0,comp15583_c0,comp13706_c0,comp17866_c0,comp6093_c0,comp18240_c0,comp2649_c0,comp163202_c0,comp17735_c0,comp177204_c0,comp13794_c0,comp77695_c0,comp11171_c0,comp12999_c0,comp18794_c0,c…
ko04970	Salivary secretion	10	comp5379_c0,comp10486_c0,comp8274_c1,comp8274_c0,comp5292_c0,comp11000_c0,comp18170_c0,comp8177_c0,comp10486_c1,comp77096_c0
ko00450	Selenocompound metabolism	14	comp9456_c0,comp13701_c0,comp94657_c0,comp1644_c0,comp5770_c0,comp5434_c0,comp15942_c0,comp8273_c0,comp16582_c0,comp14049_c0,comp15438_c0,comp11493_c0,comp9456_c1,comp17513_c0
ko04726	Serotonergic synapse	7	comp12662_c0,comp11159_c0,comp18163_c0,comp13420_c0,comp9703_c0,comp16478_c0,comp15998_c0
ko00909	Sesquiterpenoid and triterpenoid biosynthesis	3	comp15845_c0,comp13717_c0,comp12219_c0
ko04130	SNARE interactions in vesicular transport	31	comp10758_c0,comp4515_c0,comp8735_c0,comp7958_c0,comp5607_c0,comp11466_c0,comp12053_c0,comp16387_c0,comp12728_c0,comp15414_c0,comp8857_c0,comp15902_c0,comp13284_c0,comp5284_c0,comp8048_c0,comp85540_c0,comp12119_c0,comp5578_c0,comp14604_c0,comp12762_c0,comp13031_c0,comp281_c0,comp6929_c0,comp17660_c0,comp18840_c0,comp17715_c1,comp7591_c0,comp13508_c0,comp12053_c1,comp17674_c3,comp13260_c0
ko00600	Sphingolipid metabolism	21	comp17714_c0,comp12923_c1,comp6221_c0,comp8056_c1,comp60774_c0,comp6978_c0,comp16181_c1,comp9578_c0,comp15306_c0,comp17711_c1,comp11911_c0,comp12923_c0,comp237442_c0,comp16569_c0,comp69162_c0,comp9578_c2,comp8056_c0,comp15081_c0,comp2740_c0,comp14439_c0,comp13082_c0
ko03040	Spliceosome	129	comp14155_c0,comp11832_c0,comp11965_c0,comp8361_c0,comp17381_c1,comp3070_c0,comp15362_c0,comp14021_c0,comp24603_c0,comp11825_c1,comp16134_c0,comp13861_c0,comp10463_c0,comp13126_c0,comp17669_c0,comp8162_c0,comp17534_c0,comp11695_c0,comp14128_c0,comp7597_c0,comp15971_c0,comp17062_c0,comp10652_c0,comp7807_c0,comp14947_c0,comp7777_c0,comp20403_c0,comp11010_c0,comp17934_c0,comp9567_c0,comp6935_c1,comp…
ko00500	Starch and sucrose metabolism	105	comp16661_c0,comp16009_c3,comp9362_c0,comp182942_c0,comp16009_c2,comp5417_c0,comp5183_c0,comp632_c0,comp128270_c0,comp14175_c0,comp11012_c0,comp632_c1,comp11384_c0,comp2442_c0,comp29365_c0,comp9805_c2,comp6927_c0,comp16522_c1,comp10993_c0,comp4824_c0,comp10821_c0,comp16739_c0,comp13850_c0,comp5038_c0,comp178219_c0,comp15229_c0,comp9394_c0,comp115332_c0,comp16551_c0,comp8215_c0,comp16522_c0,comp98…
ko00100	Steroid biosynthesis	20	comp20458_c0,comp7923_c0,comp70852_c0,comp17629_c0,comp85334_c0,comp23234_c0,comp17352_c0,comp16925_c0,comp7119_c0,comp16012_c0,comp10089_c1,comp6379_c0,comp17098_c0,comp6109_c0,comp90447_c0,comp13430_c0,comp12901_c0,comp337395_c0,comp3546_c0,comp10089_c0
ko00140	Steroid hormone biosynthesis	4	comp8479_c1,comp14217_c0,comp28518_c0,comp8479_c0
ko00945	Stilbenoid, diarylheptanoid and gingerol biosynthesis	12	comp121670_c0,comp18203_c0,comp12478_c0,comp504_c1,comp12487_c0,comp124062_c0,comp11432_c0,comp178152_c0,comp8072_c1,comp504_c0,comp3022_c0,comp18021_c0
ko00521	Streptomycin biosynthesis	9	comp12598_c0,comp13304_c0,comp177997_c0,comp165675_c0,comp115332_c0,comp9394_c0,comp1872_c0,comp8087_c0,comp10465_c0
ko00643	Styrene degradation	2	comp12894_c0,comp12201_c0
ko00920	Sulfur metabolism	19	comp15937_c0,comp15868_c0,comp18730_c0,comp14250_c0,comp11758_c0,comp9708_c0,comp5464_c0,comp9909_c0,comp12356_c0,comp22452_c0,comp13449_c0,comp14462_c0,comp13701_c0,comp12354_c0,comp8384_c0,comp15336_c0,comp30882_c0,comp16582_c0,comp12019_c1
ko04122	Sulfur relay system	11	comp17202_c0,comp10413_c0,comp5258_c0,comp1277_c0,comp16005_c0,comp114401_c0,comp180234_c0,comp17538_c1,comp5256_c0,comp154180_c0,comp12931_c0
ko04721	Synaptic vesicle cycle	54	comp4988_c0,comp12476_c0,comp11313_c1,comp18330_c0,comp10924_c1,comp18241_c0,comp11313_c2,comp10924_c0,comp5607_c0,comp19525_c0,comp10229_c1,comp10229_c0,comp12978_c2,comp15902_c0,comp8560_c0,comp5549_c0,comp14385_c0,comp12978_c3,comp15802_c0,comp41332_c0,comp13761_c0,comp12837_c0,comp5357_c0,comp13319_c0,comp281_c0,comp11594_c0,comp17525_c0,comp12978_c6,comp13362_c0,comp14655_c0,comp16254_c0,com…
ko00072	Synthesis and degradation of ketone bodies	4	comp13665_c1,comp5387_c0,comp12279_c0,comp16539_c0
ko04660	T cell receptor signaling pathway	13	comp11159_c0,comp18163_c0,comp5343_c0,comp16478_c0,comp15998_c0,comp17497_c3,comp9444_c0,comp12662_c0,comp145440_c0,comp163320_c0,comp16758_c1,comp13420_c0,comp16577_c0
ko04742	Taste transduction	1	comp9703_c0
ko00430	Taurine and hypotaurine metabolism	9	comp13241_c0,comp5767_c0,comp14871_c0,comp127313_c0,comp63446_c0,comp95389_c0,comp11663_c1,comp9151_c0,comp10157_c0
ko00900	Terpenoid backbone biosynthesis	38	comp14632_c0,comp16328_c0,comp7554_c0,comp16539_c0,comp11743_c0,comp14047_c0,comp11402_c0,comp14905_c0,comp18209_c0,comp7554_c1,comp15983_c1,comp12953_c1,comp8012_c0,comp17149_c0,comp16071_c0,comp9730_c1,comp18631_c0,comp10329_c0,comp15845_c0,comp13479_c0,comp20027_c0,comp5056_c0,comp3506_c0,comp13665_c1,comp14099_c0,comp12357_c0,comp12279_c0,comp14198_c1,comp13357_c0,comp11402_c1,comp9483_c0,com…
ko00253	Tetracycline biosynthesis	4	comp9322_c1,comp10841_c0,comp10820_c0,comp9322_c0
ko04350	TGF-beta signaling pathway	30	comp10200_c1,comp9229_c0,comp5181_c0,comp17733_c0,comp9229_c1,comp18163_c0,comp18287_c0,comp12333_c0,comp7865_c1,comp12286_c3,comp5389_c1,comp12286_c0,comp7099_c0,comp9197_c0,comp14179_c1,comp18083_c0,comp5389_c0,comp12286_c2,comp12286_c1,comp15998_c0,comp16478_c0,comp8360_c0,comp8146_c0,comp9229_c2,comp13419_c0,comp17680_c0,comp9197_c1,comp7865_c0,comp13420_c0,comp7865_c2
ko00730	Thiamine metabolism	5	comp17274_c0,comp5258_c0,comp11934_c0,comp17513_c0,comp13062_c0
ko04530	Tight junction	33	comp16195_c0,comp9229_c0,comp18287_c0,comp105669_c0,comp7865_c1,comp12868_c0,comp14179_c1,comp5389_c0,comp16244_c0,comp17328_c0,comp8146_c0,comp9229_c2,comp7865_c0,comp9809_c0,comp7865_c2,comp10200_c1,comp9229_c1,comp14024_c0,comp181982_c0,comp5389_c1,comp5310_c0,comp7214_c0,comp195494_c0,comp9197_c0,comp1679_c0,comp14843_c0,comp14237_c1,comp100246_c0,comp13104_c0,comp17894_c0,comp9197_c1,comp142…
ko04620	Toll-like receptor signaling pathway	10	comp11159_c0,comp12544_c0,comp18163_c0,comp16478_c0,comp15998_c0,comp306_c1,comp12662_c0,comp7868_c0,comp465_c1,comp13420_c0
ko00960	Tropane, piperidine and pyridine alkaloid biosynthesis	17	comp12599_c0,comp106689_c0,comp16082_c1,comp94254_c0,comp8610_c0,comp94570_c0,comp7098_c0,comp16082_c0,comp12599_c1,comp106586_c0,comp59333_c0,comp12863_c0,comp8772_c0,comp8772_c2,comp12390_c0,comp15993_c0,comp8772_c1
ko00380	Tryptophan metabolism	9	comp14648_c0,comp5533_c0,comp13665_c1,comp12279_c0,comp8191_c0,comp10638_c0,comp133506_c0,comp5290_c0,comp5200_c0
ko02020	Two-component system	10	comp12364_c0,comp13665_c1,comp13547_c0,comp17052_c0,comp12279_c0,comp155735_c0,comp15082_c0,comp166633_c0,comp14391_c0,comp8190_c0
ko00350	Tyrosine metabolism	33	comp12599_c0,comp7845_c0,comp12894_c0,comp186_c0,comp106586_c0,comp18090_c0,comp18075_c0,comp12390_c0,comp15993_c0,comp20711_c0,comp15979_c0,comp8610_c0,comp94254_c0,comp4098_c0,comp152399_c0,comp12599_c1,comp12863_c0,comp5122_c0,comp94570_c0,comp16082_c0,comp59333_c0,comp9859_c0,comp12850_c0,comp8772_c1,comp16701_c0,comp144290_c0,comp106689_c0,comp4098_c1,comp16082_c1,comp12201_c0,comp12600_c0,c…
ko00130	Ubiquinone and other terpenoid-quinone biosynthesis	29	comp16093_c0,comp15910_c0,comp8221_c0,comp16618_c0,comp10747_c0,comp17020_c0,comp105531_c0,comp17357_c0,comp94570_c0,comp111547_c0,comp16082_c0,comp17353_c0,comp11240_c0,comp15993_c0,comp16377_c0,comp12962_c0,comp16082_c1,comp8234_c0,comp94254_c0,comp10747_c1,comp57_c0,comp12639_c0,comp11981_c0,comp12863_c0,comp16301_c0,comp5122_c0,comp192493_c0,comp16882_c0,comp16527_c0
ko04120	Ubiquitin mediated proteolysis	82	comp11869_c0,comp12286_c3,comp6209_c0,comp10299_c2,comp12286_c0,comp7875_c0,comp5493_c0,comp17359_c0,comp18083_c0,comp14497_c1,comp68866_c0,comp11075_c0,comp17257_c0,comp15183_c0,comp13431_c0,comp16010_c1,comp18331_c0,comp13639_c0,comp13631_c0,comp13617_c1,comp95641_c0,comp18240_c0,comp6643_c0,comp10775_c0,comp16361_c0,comp8011_c0,comp8908_c0,comp79525_c0,comp13431_c1,comp10730_c0,comp17160_c0,co…
ko00290	Valine, leucine and isoleucine biosynthesis	12	comp18388_c0,comp16960_c0,comp12128_c0,comp14606_c0,comp15356_c0,comp9927_c0,comp17046_c0,comp12751_c0,comp12145_c0,comp13693_c0,comp13144_c0,comp5184_c0
ko00280	Valine, leucine and isoleucine degradation	19	comp4679_c0,comp15395_c0,comp16539_c0,comp8191_c0,comp18175_c0,comp5290_c0,comp15826_c0,comp5387_c0,comp8166_c0,comp14753_c0,comp17595_c0,comp13665_c1,comp5533_c0,comp12279_c0,comp17745_c4,comp15356_c0,comp17046_c0,comp14539_c0,comp13693_c0
ko00513	Various types of N-glycan biosynthesis	26	comp17448_c0,comp17311_c0,comp12839_c0,comp239625_c0,comp7768_c0,comp510_c1,comp37811_c0,comp5136_c0,comp12681_c0,comp6276_c0,comp14948_c0,comp11163_c0,comp16538_c0,comp13121_c0,comp15559_c0,comp109335_c0,comp13615_c0,comp17371_c0,comp510_c0,comp12211_c0,comp15140_c0,comp14282_c0,comp16475_c0,comp13203_c0,comp16117_c0,comp15316_c0
ko04270	Vascular smooth muscle contraction	28	comp11159_c0,comp5379_c0,comp11740_c0,comp8274_c0,comp18163_c0,comp5292_c0,comp14373_c0,comp16024_c0,comp11000_c0,comp12989_c0,comp12662_c0,comp15214_c0,comp15994_c0,comp18170_c0,comp8177_c0,comp12344_c2,comp10486_c1,comp12344_c0,comp10486_c0,comp8274_c1,comp8813_c1,comp15998_c0,comp16478_c0,comp6345_c0,comp15214_c1,comp13420_c0,comp77096_c0,comp6345_c1
ko04962	Vasopressin-regulated water reabsorption	6	comp14752_c0,comp14928_c1,comp8682_c0,comp49530_c0,comp22799_c0,comp13167_c0
ko04370	VEGF signaling pathway	10	comp11159_c0,comp18163_c0,comp16478_c0,comp15998_c0,comp12662_c0,comp145440_c0,comp163320_c0,comp7868_c0,comp13420_c0,comp16577_c0
ko00750	Vitamin B6 metabolism	8	comp7427_c0,comp6898_c0,comp11757_c0,comp14345_c0,comp8438_c0,comp12034_c0,comp14310_c0,comp13689_c1
ko04977	Vitamin digestion and absorption	3	comp54763_c0,comp16465_c0,comp3007_c0
ko04310	Wnt signaling pathway	61	comp13371_c1,comp9229_c0,comp17733_c0,comp15684_c0,comp18287_c0,comp13855_c0,comp17497_c3,comp14742_c0,comp12286_c3,comp7865_c1,comp12286_c0,comp13985_c0,comp77131_c0,comp18083_c0,comp14179_c1,comp12868_c0,comp12286_c2,comp5389_c0,comp5343_c0,comp17185_c0,comp8146_c0,comp88329_c0,comp9229_c2,comp96223_c0,comp622_c1,comp13371_c0,comp7865_c0,comp7865_c2,comp9809_c0,comp5181_c0,comp10930_c0,comp1020…
ko00908	Zeatin biosynthesis	7	comp10076_c1,comp10322_c0,comp16434_c1,comp97219_c0,comp10076_c0,comp44883_c0,comp14000_c0
