# Supplementary material for: De Novo Assembly and Characterization of the Transcriptome of Seagrass Zostera marina Using Illumina Paired-End Sequencing
Source: PLoS One. 2014 Nov 25;9(11):e112245. doi: 10.1371/journal.pone.0112245 (PMC4244107; doi:10.1371/journal.pone.0112245)
Supplement: Table S2 — The summary of unigenes related to transcriptional factors regulating the blue photoreceptor proteins in Z. marina . (XLSX) [file pone.0112245.s002.xlsx]

## Sheet: sheet1
Gene ID	Gene Length	Gene name	Definiction	Homo Species
comp17519_c1	3352	AUX/IAA	Auxin response factor 8-like	Vitis vinifera
comp15778_c0	1555	AUX/IAA	Auxin response factor 8-like	Vitis vinifera
comp5987_c0	847	AUX/IAA	Auxin response factor 18-like	Citrus sinensis
comp12283_c0	1125	AUX/IAA	AUX/IAA transcriptional regulator family protein	Theobroma cacao
comp5416_c0	956	AUX/IAA	AUX/IAA transcriptional regulator family protein	Theobroma cacao
comp10834_c0	3607	AUX/IAA	Auxin response factor 6	Theobroma cacao
comp17438_c0	4429	AUX/IAA	Auxin response factor 19	Morus notabilis
comp9930_c0	1041	AUX/IAA	Auxin-responsive protein IAA	Oryza brachyantha
comp17144_c0	4821	AUX/IAA	Auxin response factor 5	Morus notabilis
comp14234_c0	3398	AUX/IAA	Auxin response factor 2	Vitis vinifera
comp17478_c0	6503	AUX/IAA	Auxin response factor 18-like	Vitis vinifera
comp16855_c0	2824	AUX/IAA	Auxin response factor 11	Theobroma cacao
comp13461_c0	1006	AUX/IAA	Auxin-responsive protein IAA	Aegilops tauschii
comp13094_c0	586	AUX/IAA	Auxin-responsive protein IAA	Aegilops tauschii
comp10663_c0	1366	CDF1	Dof zinc finger protein DOF5	Glycine max
comp10785_c0	1091	CDF1	Dof zinc finger protein DOF5	Solanum lycopersicum
comp11104_c0	999	CDF1	Dof zinc finger protein DOF5	Solanum lycopersicum
comp12591_c0	1279	CDF1	Dof zinc finger protein DOF5	Glycine max
comp13136_c0	1340	CDF1	Dof zinc finger protein DOF5	Vitis vinifera
comp13724_c0	1972	CDF1	Dof zinc finger protein DOF5	Vitis vinifera
comp40459_c0	663	CDF1	Dof zinc finger protein DOF5	Cicer arietinum
comp4441_c0	1291	CDF1	Dof zinc finger protein DOF5	Vitis vinifera
comp4860_c0	913	CDF1	Dof zinc finger protein DOF5	Brachypodium distachyon
comp9379_c0	1268	CDF1	Dof zinc finger protein DOF5	Setaria italica
comp11651_c0	1605	CO	Zinc finger protein Constans-like	Lemna gibba
comp13171_c0	2027	CO	Zinc finger protein Constans-like	Medicago truncatula
comp14812_c0	2673	CO	Zinc finger protein Constans	Zea mays
comp15725_c0	1681	CO	Zinc finger protein Constans-like 9	Fragaria vesca
comp16848_c0	3031	CO	Zinc finger protein Constans-like	Solanum lycopersicum
comp18059_c0	1768	CO	Zinc finger protein Constans-like	Glycine max
comp25873_c0	1062	CO	Zinc finger protein Constans-like	Populus trichocarpa
comp8037_c1	280	CO	Zinc finger protein Constans-like	Fragaria vesca
comp5364_c0	1774	CO	Zinc finger protein Constans-like	Vitis vinifera
comp7640_c0	729	CO	Zinc finger protein Constans-like	Morus notabilis
comp13638_c0	3775	COG1	Conserved oligomeric Golgi complex subunit 1-like	Setaria italica
comp10512_c0	525	COP1	E3 ubiquitin-proein ligase RFWD2	Morus notabilis
comp11090_c0	672	COP1	E3 ubiquitin-proein ligase RFWD2	Ricinus communis
comp10512_c0	525	COP1	E3 ubiquitin-proein ligase RFWD2	Morus notabilis
comp17287_c0	2457	COP1-like	E3 ubiquitin-proein ligase RFWD2	Vitis vinifera
comp15266_c0	1826	COP9	COP9 signalosome complex subunit 4-like	Cucumis sativus
comp5784_c0	922	COP9	COP9 signalosome complex subunit 8-like	Solanum lycopersicum
comp11058_c0	1598	COP9	COP9 signalosome complex subunit 6a	Vitis vinifera
comp27859_c0	1256	COP9	COP9 signalosome complex subunit 5a-like	Vitis vinifera
comp14891_c0	1362	COP9	COP9 signalosome complex subunit 1	Vitis vinifera
comp185499_c0	409	COP9	COP9 signalosome complex subunit 1-like	Solanum lycopersicum
comp7826_c0	1471	COP9	COP9 signalosome complex subunit 3-like	Oryza sativa
comp12619_c0	1534	COP9	COP9 signalosome complex subunit 2-like	Citrus sinensis
comp17411_c0	2352	DET1	Light-mediated development protein DET1	Ricinus communis
comp14979_c0	1560	DET1	Broad-range acid phosphatase DET1-like	Solanum tuberosum
comp5624_c0	1303	EID1	Phytochrome A-associated F-box protein EID1	Cucumis sativus
comp13559_c0	1253	EID1	Phytochrome A-associated F-box protein EID1	Morus notabilis
comp15653_c0	2369	ELF3	Early flowering 3	Glycine max
comp11914_c0	706	ELF4-like	Early flowering 4	Theobroma cacao
comp11731_c0	811	ELF4-like	Early flowering 4	Theobroma cacao
comp17326_c2	2474	FAR1	FAR1-related sequence	Fragaria vesca
comp81067_c0	473	FAR1	FAR1-related sequence	Fragaria vesca
comp66533_c0	744	FAR1	FAR1-related sequence	Medicago truncatula
comp17087_c0	3993	FAR1	FAR1-related sequence	Oryza brachyantha
comp12242_c0	2635	FAR1	FAR1-related sequence	Glycine max
comp10852_c0	1034	FAR1	FAR1-related sequence	Cucumis sativus
comp10789_c0	2646	FAR1	FAR1-related sequence	Vitis vinifera
comp12335_c0	2706	FAR1	FAR1-related sequence	Brachypodium distachyon
comp14977_c0	3208	FAR1	FAR1-related sequence	Brachypodium distachyon
comp76014_c0	469	FAR1	FAR1-related sequence	Setaria italica
comp17877_c1	1002	FAR1	FAR1-related sequence	Oryza brachyantha
comp11076_c0	931	FAR1	FAR1-related sequence	Citrus sinensis
comp122546_c0	429	FAR1	FAR1-related sequence	Solanum tuberosum
comp14723_c0	2509	FAR1	FAR1-related sequence	Oryza brachyantha
comp13173_c0	3509	FAR1	FAR1-related sequence	Oryza brachyantha
comp17877_c0	1370	FAR1	FAR1-related sequence	Fragaria vesca
comp11781_c0	637	FT	Flowering locus T	Litchi chinensis
comp16751_c0	880	FT	Flowering locus T	Oryza sativa
comp313_c0	355	FT	Flowering locus T	Populus tremula
comp9134_c0	237	GBF	G-box binding factor	Medicago truncatula
comp7796_c2	502	GBF	G-box binding factor	Glycine max
comp8064_c0	1448	GBF	G-box-binding factor 1-like	Cucumis sativus
comp7796_c1	260	GBF	G-box binding factor 3	Theobroma cacao
comp17059_c0	4453	GI	Gigantea	Vitis vinifera
comp12093_c0	1654	GT-1	Trihelix transcription factor GT-1	Vitis vinifera
comp14432_c0	962	HY5	Transcription factor HY5	Ricinus communis
comp3450_c0	311	JAR1	Jasmonic acid-amino synthetase	Nicotiana attenuata
comp17610_c0	3043	JAR1	Jasmonic acid-amino synthetase	Ipomoea nil
comp12446_c0	2733	PAT1	Topoisomerase II-associated protein PAT1	Theobroma cacao
comp16049_c0	3315	PAT1	Topoisomerase II-associated protein PAT1	Theobroma cacao
comp16654_c0	2092	PIF3	Phytochrome-interacting factor 3	Populus balsamifera
comp15043_c0	1242	PIF3	Phytochrome-interacting factor 3	Arabidopsis thaliana
comp16143_c0	2653	PRR7	Pseudo-response regulator 7	Theobroma cacao
comp14513_c0	3571	SPA1	Protein suppressor of PHYA-105 1	Vitis vinifera
comp16764_c0	3860	SPA1	Protein suppressor of PHYA-105 1	Morus notabilis
