# Supplementary material for: De Novo Assembly and Characterization of the Transcriptome of Seagrass Zostera marina Using Illumina Paired-End Sequencing
Source: PLoS One. 2014 Nov 25;9(11):e112245. doi: 10.1371/journal.pone.0112245 (PMC4244107; doi:10.1371/journal.pone.0112245)
Supplement: Table S3 — The summary of unigenes related to transporters and channels in Z. marina . (XLSX) [file pone.0112245.s003.xlsx]

## Sheet: Sheet2
Type of transportersor channels	Gene ID	Description	Gene Length	Homo species
K+ channel
Shaker	comp17451_c0	Inwardly rectifying potassium channel AKT1	3001	Vitis vinifera
	comp151341_c0	Inwardly rectifying potassium channel AKT2/3	588	Populus tremula
	comp110419_c0	Inward rectifying potassium channel AKT3	444	Oryza sativa
	comp16871_c0	Inwardly rectifying potassium channel AKT3 or KAT6	4148	Oryza sativa
	comp2908_c0	Inwardly rectifying potassium channel AKT2	291	Brachypodium distachyon
	comp165656_c0	Inwardly rectifying potassium channel AKT1-like	221	Eucalyptus camaldulensis
	comp9125_c0	Inwardly rectifying potassium channel AKT2/3-like	352	Nicotiana tomentosiformis
	comp2908_c1	Voltage-gated potassium channel AKT2-like	244	Brachypodium distachyon
	comp10720_c0	Voltage-gated potassium channel AKT3	361	Zea mays
	comp6062_c0	Voltage-gated potassium channel subunit beta	1392	Egeria densa
	comp128881_c0	Voltage-gated potassium channel AKT6	237	Puccinellia tenuiflora
	comp12949_c0	Outward rectifier potassium channel SKOR (Stelar K+ outward rectifier)	2981	Sorghum bicolor
	comp10656_c0	Outward-rectifying calcium-activated potassium channel 3	988	Populus trichocarpa
TPK(Twin-Pore K+)	comp70293_c0	Two pore potassium channel a	522	Glycine max
	comp9990_c0	Two pore potassium channel a	319	Oryza sativa
	comp10656_c0	Two pore potassium channel a	988	Oryza sativa
NGCC	comp14865_c0	Cyclic nucleotide-gated ion channel (CNGC) 20	2467	Vitis vinifera
	comp4347_c0	Cyclic nucleotide-gated ion channel (CNGC) 16-like	1136	Ricinus communis
	comp5030_c0	Cyclic nucleotide-gated ion channel (CNGC) 5	2571	Arabidopsis lyrata
	comp17530_c0	Cyclic nucleotide-gated ion channel (CNGC) 9	2816	Arabidopsis thaliana
	comp125296_c0	Cyclic nucleotide-gated ion channel (CNGC) 17-like	224	Cucumis sativus
	comp181161_c0	Cyclic nucleotide-gated ion channel (CNGC) 15	209	Arabidopsis thaliana
	comp17320_c0	Cyclic nucleotide-gated ion channel (CNGC) 8	7389	Vitis vinifera
kefB/kefC	comp17799_c0	Glutathione-regulated potassium-efflux system protein KefB	3329	Medicago truncatula
	comp17538_c0	Glutathione-regulated potassium-efflux system protein KefB	3622	Glycine max
	comp14910_c0	Glutathione-regulated potassium-efflux system protein KefB	2124	Arabidopsis thaliana
	comp16605_c0	Glutathione-regulated potassium-efflux system protein KefB	3794	Glycine max
	comp16103_c0	Glutathione-regulated potassium-efflux system protein KefC	4219	Arabidopsis thaliana
K+ transporters
KUP/HAK/KT	comp11282_c1	KUP (K+ uptake permease) system potassium transporter 2	237	Vitis vinifera
	comp12419_c0	KUP (K+ uptake permease) system potassium transporter 2	3176	Populus trichocarpa
	comp13097_c0	KUP (K+ uptake permease) system potassium transporter 2	2842	Phragmites australis
	comp147278_c0	KUP (K+ uptake permease) system potassium transporter 3	266	Populus trichocarpa
	comp17043_c1	KUP (K+ uptake permease) system potassium transporter 10	2363	Arabidopsis thaliana
	comp11333_c0	KUP (K+ uptake permease) system potassium transporter 12	2428	Populus trichocarpa
	comp13933_c0	KUP (K+ uptake permease) system potassium transporter 12	2878	Brachypodium distachyon
	comp16907_c0	Potassium transporter HAK2	2598	Zea mays
	comp16863_c0	Potassium transporter HAK2	3277	Glycine max
	comp11282_c0	Potassium transporter HAK7	1801	Ricinus communis
	comp13021_c0	Potassium transporter HAK7	2995	Vitis vinifera
	comp13015_c0	Potassium transporter HAK7	3190	Arabidopsis lyrata
	comp12792_c0	Potassium transporter HAK10	3068	Populus trichocarpa
	comp17043_c0	Potassium transporter HAK20	908	Arabidopsis lyrata
	comp11803_c0	Voltage-gated shaker-like K+ channel	342	Vitis vinifera
	comp17760_c0	Voltage-gated shaker-like K+ channel	2087	Arabidopsis thaliana
Na+ transporters
	comp12539_c0	Vacuolar Na+/H+ antiporter Nhx1	2080	Citrus reticulata
	comp10816_c0	Vacuolar Na+/H+ antiporter Nhx1	2174	Zostera marina
	comp13489_c0	Vacuolar Na+/H+ antiporter Nhx6	2576	Theobroma cacao
	comp12166_c0	Na+/H+ antiporter salt overly sensitive 1(SOS1)	5475	Triticum aestivum
	comp11632_c0	multisubunit Na+/H+ antiporter Nha1	1081	Populus trichocarpa
	comp7788_c0	multisubunit Na+/H+ antiporter Nha1	2386	Brucella melitensis
sodium/calcium exchanger	comp4037_c1	sodium/calcium exchanger	205	Picea sitchensis
	comp5146_c0	sodium/calcium exchanger	2090	Theobroma cacao
	comp108904_c0	Sodium/calcium exchanger 7 （SOS3)	407	Arabidopsis lyrata
Cl- channels
voltage gated chloride channel(CLC)	comp17136_c0	Voltage gated chloride channel CLC-c-like	3142	Oryza sativa
	comp17335_c0	Voltage gated chloride channel CLC-d-like	3512	Medicago truncatula
	comp9447_c0	Voltage gated chloride channel CLC-f	882	Solanum lycopersicum
	comp9447_c1	Voltage-gated chloride channel CLC-f	457	Vitis vinifera
	comp9447_c3	Voltage-gated chloride channel CLC-f	775	Vitis vinifera
	comp9447_c2	Voltage gated chloride channel CLC-f-like	333	Arabidopsis thaliana
	comp16997_c0	Voltage gated chloride channel CLC-f	3878	Arabidopsis lyrata
	comp6572_c1	Voltage gated chloride channel CLC-g-like	1288	Zea mays
	comp6572_c0	Voltage gated chloride channel CLC	469	Ricinus communis
	comp128723_c0	Voltage gated chloride channel CLC-c-like	262	Brachypodium distachyon
Cation/chloride co-transporters (CCC)	comp17312_c0	Cation-chloride cotransporter 1	3726	Arabidopsis thaliana
	comp15404_c0	Cation-chloride cotransporter 1-like	1106	Citrus clementina
	comp15404_c1	Cation-chloride cotransporter 2	2028	Ricinus communis
H+ transporter in ion homeostasis
	comp721_c0	Plasma membrane H+-ATPases (PM-H+-ATPases) 2	592	Juglans regia
	comp10110_c0	Plasma membrane H+-ATPases (PM-H+-ATPases) zha2	405	Zostera marina
	comp12476_c0	Vacuolar H+-ATPases (V-H+-ATPases) subunit A	818	Triticum aestivum
	comp9701_c0	Vacuolar H+-ATPases (V-H+-ATPases) subunit A1	3022	Oryza sativa
	comp9572_c0	Vacuolar H+-ATPases (V-H+-ATPases) subunit A	455	Jatropha curcas
	comp12767_c0	Vacuolar H+-ATPases (V-H+-ATPases) catalytic subunit A	2471	Gossypium hirsutum
	comp10229_c1	Vacuolar H+-ATPases (V-H+-ATPases) subunit B	422	Citrus unshiu
	comp13362_c0	Vacuolar H+-ATPases (V-H+-ATPases) subunit B	1894	Zostera marina
	comp7852_c0	Vacuolar H+-ATPases (V-H+-ATPases) subunit C	291	Maihuenia poeppigii
	comp17525_c0	Vacuolar H+-ATPases (V-H+-ATPases) subunit C	3371	Zea mays
	comp41332_c0	Vacuolar H+-ATPases (V-H+-ATPases) V0 sector subunit D	501	Vigna radiata
	comp12123_c0	Vacuolar H+-ATPases (V-H+-ATPases) subunit D	641	Populus trichocarpa
	comp5301_c0	Vacuolar H+-ATPases (V-H+-ATPases) subunit D	1506	Picea sitchensis
	comp13319_c0	Vacuolar H+-ATPases (V-H+-ATPases) subunit E	1111	Glycine max
	comp5357_c0	Vacuolar H+-ATPases (V-H+-ATPases) subunit E	575	Oryza sativa
	comp18330_c0	Vacuolar H+-ATPases (V-H+-ATPases) subunit E	1075	Populus trichocarpa
	comp5549_c0	Vacuolar H+-ATPases (V-H+-ATPases) subunit E	363	Vitis vinifera
	comp14445_c0	Vacuolar H+-ATPases (V-H+-ATPases) subunit H	1443	Triticum aestivum
	comp15432_c0	Vacuolar H+-ATPases (V-H+-ATPases) subunit H	1704	Triticum aestivum
	comp244620_c0	Vacuolar H+-ATPases (V-H+-ATPases) 16KDa proteolipid subunit	253	Arabidopsis thaliana
	comp215837_c0	Vacuolar H+-ATPases (V-H+-ATPases) 16KDa proteolipid subunit	241	Populus trichocarpa
	comp774_c0	H+-pyrophosphatases (V-H+-PPases)	751	Ricinus communis
	comp113499_c0	H+-pyrophosphatases (V-H+-PPases)	350	Oryza brachyantha
	comp8069_c0	H+-pyrophosphatases (V-H+-PPases)	2966	Pyrus communis
	comp17554_c0	H+-pyrophosphatases (V-H+-PPases)	4076	Vitis vinifera
	comp19148_c0	H+-pyrophosphatases (V-H+-PPases)	2555	Gossypium hirsutum
